# Supplementary material for: Triggered contraction of self-assembled micron-scale DNA nanotube rings
Source: Nat Commun. 2024 Mar 14;15:2307. doi: 10.1038/s41467-024-46339-z (PMC10940629; doi:10.1038/s41467-024-46339-z)
Supplement: Supplementary file 8 — Source Data [file 41467_2024_46339_MOESM8_ESM.xlsx]

## Sheet: Figure 2d
	starPEG(KA7)4 conc (nM)		colocalization intensity (0...255)
	500		58.6206	48.878	51.8973	49.6079	52.1631	54.2671	55.1842	55.4267	57.2076	53.8506
	200		53.1437	49.3898	53.7855	54.3612	63.3704	52.2571	50.2173	52.9034	51.0249
	100		44.1094	43.5349	41.9722	48.4574	43.7809	42.1372	46.9757	57.6752	51.5082	47.6099
	50		49.0237	29.7741	24.4208	33.9497	31.2562	34.535	34.6629	32.5353	36.9234	30.7979
	0		1.1623	1.13514	1.20204	1.19175	1.15499

## Sheet: Figure 2f
	starPEG(KA7)4 conc (nM)			bundle thickness (nm)
	0			15.071	14.643	13.5	13.571	17.071	13.357	15	14.286	14.214	16.571	14.214	10.786	10.5	12	8.786	9.714	14.357	11.214	10.071	10.5	11.786	10.786	11.5	8.786	11.786	16.071	13.714	11.357	9.5	13.929	16	14.143	12.429	12.714	11.786	12.571	12.5	9.857	14.714	10.143	19	28	18.5	31.5	14.143	14.286
	25			20.429	25	15.143	14.214	17.857	32.643	48.071	71.214	57	70	117.929	113.571	19.071	51.643	118	142.714	53.714	37.643	35.357	21.643	15	13.786	14.857	14.929	25.5	88.643	68.786	82.5	78.143	73.286	25	13.214	19.5	31.286	17.857	63.786	36.357	19.857	14	18.071	36.5	51.214	47.357	32.214	42.786	52.857
	50			241.429	301.214	66.714	141.5	155.143	113.071	119.429	203.286	82.571	146	125.786	132.5	134.714	54.643	76.786	110.5	98.429	134.143	179.286	67.143	50.857	118.857	55.071	68.5	120.357	62.643	34.214	89.357	47.286	100	107.571	102.571	148.071	35.286	45.929	37.786	104.929	34.429	22	196.786	98.929	73.857	39.5	35.071	101.071	81.857
	200			131.786	119.786	171.429	117.929	147.571	174.429	218.429	113	155	107.143	223.214	245.571	127.357	133	409.429	131.857	201.429	117.929	123.5	92.143	122.429	192	126.643	157.214	111	131	53.643	94	82.429	149.643	111.071	154	169.071	65.5	96.143	114.786	233	223.214	147	155.357	130.429	167.071	140.143	90.643	31.5	30
	500			97.214	112.286	82.857	94.857	76.214	79	102.571	103.5	135.071	82.571	131.857	112.643	65.643	103.214	103.214	83.857	85.214	162.5	108.929	109.857	114.214	191.214	106.071	92.286	83.643	80.643	80.5	86.5	242.286	213.214	77.929	113.786	159.357	165.286	87.857	169.286	95.286	214.857	173	115.929	102.5	260.429	77.214	100.5	101.143	134.143
[truncated: 54 more columns]

## Sheet: Figure 3d
	starPEG-(KA7)4 : DNA nanotube ratio	0.1	1	5	10	30
	individual ring diameters (um)	2.54266	4.73963	3.43393	4.22875	2.51719
		2.39114	3.49122	3.01758	3.20156	4.63141
		2.03814	4.28604	3.19042	3.20697	3.64783
		1.53139	3.06532	3.61218	3.25886	3.66025
		1.99517	3.47212	3.81017	2.63051	2.34435
		1.46391	3.11084	2.70977	4.47767	2.9902
		1.98434	2.39719	3.2439	2.85269	2.81163
			4.31342	2.83232	5.77669	2.92972
			3.84359	5.32723	3.10639	3.28687
			3.89325	3.63351	3.82831	2.37427
			3.46162	3.72868	3.9098	2.78521
			2.99179	3.23307	3.69972	1.92386
			3.74141	2.94819	3.77229	2.43189
			2.22021	3.65324	3.67043	2.56144
			2.17119	2.78076	1.88503	3.14522
	bin center
	1.5	2	0	0	0	0
	2	3	2	0	1	1
	2.5	2	1	1	1	5
	3	0	3	7	4	5
	3.5	0	4	5	3	3
	4	0	2	1	4	0
	4.5	0	3	0	1	1
	5	0	0	0	0	0
	5.5	0	0	1	0	0
	6	0	0	0	1	0

## Sheet: Figure 5a
	kappa=1000		kappa=900		kappa=800		kappa=700		kappa=600		kappa=500		kappa=400		kappa=300		kappa=200
	time	D	time	D	time	D	time	D	time	D	time	D	time	D	time	D	time	D
0	500000	256.92	500000	258.842	500000	258.619	500000	259.075	500000	257.146	500000	259.395	500000	256.211	500000	257.158	500000	256.09
1	700000	256.16	700000	259.065	700000	257.68	700000	258.379	700000	257.229	700000	258.581	700000	255.135	700000	257.181	700000	254.994
2	900000	256.237	900000	258.756	900000	256.908	900000	257.612	900000	257.278	900000	258.433	900000	254.884	900000	256.026	900000	252.411
3	1600000	257.597	1600000	258.562	1600000	257.34	1600000	256.756	1600000	253.697	1600000	256.39	1600000	252.895	1600000	252.403	1600000	251.598
4	1800000	257.038	1800000	257.676	1800000	256.572	1800000	256.259	1800000	252.926	1800000	256.279	1800000	251.245	1800000	250.413	1800000	249.728
5	2000000	256.789	2000000	257.116	2000000	257.079	2000000	254.682	2000000	252.08	2000000	255.663	2000000	250.09	2000000	251.026	2000000	249.802
6	2700000	255.372	2700000	257.343	2700000	254.691	2700000	255.543	2700000	251.856	2700000	254.61	2700000	251.289	2700000	249.865	2700000	248.151
7	2900000	255.559	2900000	257.241	2900000	254.43	2900000	255.589	2900000	251.724	2900000	254.254	2900000	249.669	2900000	250.813	2900000	247.569
8	3100000	254.908	3100000	256.025	3100000	253.557	3100000	255.249	3100000	251.519	3100000	253.838	3100000	249.565	3100000	248.996	3100000	246.62
9	3800000	254.627	3800000	255.042	3800000	253.651	3800000	253.798	3800000	250.018	3800000	251.032	3800000	247.643	3800000	248.145	3800000	244.379
10	4000000	254.377	4000000	254.566	4000000	253.763	4000000	253.009	4000000	248.346	4000000	250.615	4000000	247.076	4000000	247.869	4000000	245.388
11	4200000	253.419	4200000	255.088	4200000	254.222	4200000	252.118	4200000	247.887	4200000	250.026	4200000	246.351	4200000	247.044	4200000	244.089
12	4900000	251.787	4900000	254.998	4900000	253.794	4900000	251.023	4900000	247.093	4900000	248.437	4900000	246.577	4900000	245.898	4900000	243.598
13	5100000	250.956	5100000	254.152	5100000	253.392	5100000	250.773	5100000	246.989	5100000	248.475	5100000	245.382	5100000	244.944	5100000	241.372
14	5300000	252.456	5300000	254.052	5300000	252.399	5300000	251.207	5300000	247.614	5300000	247.794	5300000	245.488	5300000	243.319	5300000	241.935
15	6000000	250.754	6000000	253.281	6000000	252.486	6000000	249.612	6000000	246.368	6000000	245.341	6000000	244.213	6000000	243.717	6000000	237.464
16	6200000	250.694	6200000	253.106	6200000	252.23	6200000	248.527	6200000	246.579	6200000	244.772	6200000	243.426	6200000	243.209	6200000	237.524
17	6400000	250.509	6400000	252.95	6400000	252.435	6400000	247.487	6400000	245.499	6400000	243.637	6400000	242.686	6400000	241.982	6400000	236.354
18	7100000	249.846	7100000	250.973	7100000	252.761	7100000	244.435	7100000	244.652	7100000	242.045	7100000	243.249	7100000	240.731	7100000	231.421
19	7300000	249.559	7300000	251.335	7300000	251.739	7300000	242.746	7300000	244.117	7300000	240.955	7300000	242.281	7300000	239.768	7300000	231.64
20	7500000	249.571	7500000	251.9	7500000	252.785	7500000	242.763	7500000	242.67	7500000	239.953	7500000	241.588	7500000	238.975	7500000	230.475
21	8200000	250.15	8200000	252.509	8200000	250.94	8200000	241.849	8200000	240.872	8200000	241.255	8200000	238.614	8200000	237.633	8200000	229.984
22	8400000	249.95	8400000	251.887	8400000	250.566	8400000	241.896	8400000	239.358	8400000	240.185	8400000	238.924	8400000	237.45	8400000	229.122
23	8600000	249.517	8600000	251.884	8600000	250.464	8600000	240.945	8600000	240.558	8600000	239.868	8600000	238.433	8600000	238.03	8600000	226.906
24	9300000	248.974	9300000	250.751	9300000	250.369	9300000	240.933	9300000	241.995	9300000	237.941	9300000	236.478	9300000	237.308	9300000	225.618
25	9500000	249.413	9500000	250.255	9500000	250.186	9500000	240.622	9500000	241.439	9500000	238.586	9500000	234.989	9500000	236.025	9500000	224.431
26	9700000	249.194	9700000	249.442	9700000	250.803	9700000	239.283	9700000	240.602	9700000	239.084	9700000	235.814	9700000	236.075	9700000	224.485
27	10400000	246.872	10400000	248.765	10400000	251.513	10400000	238.506	10400000	240.193	10400000	239.096	10400000	234.462	10400000	234.367	10400000	223.09
28	10600000	246.562	10600000	248.883	10600000	251.556	10600000	238.386	10600000	239.363	10600000	238.736	10600000	234.468	10600000	232.167	10600000	222.918
29	10800000	246.948	10800000	248.782	10800000	252.008	10800000	239.096	10800000	239.098	10800000	239.145	10800000	234.263	10800000	230.655	10800000	221.328
30	11500000	246.315	11500000	247.742	11500000	251.572	11500000	236.992	11500000	235.993	11500000	238.074	11500000	231.776	11500000	230.29	11500000	221.053
31	11700000	245.585	11700000	247.64	11700000	250.927	11700000	236.256	11700000	235.984	11700000	237.983	11700000	230.585	11700000	230.12	11700000	220.876
32	11900000	246.459	11900000	247.812	11900000	251.019	11900000	236.735	11900000	234.933	11900000	236.72	11900000	231.003	11900000	229.238	11900000	222.023
33	12600000	245.648	12600000	247.135	12600000	250.507	12600000	238.216	12600000	234.258	12600000	235.242	12600000	228.801	12600000	228.402	12600000	219.186
34	12800000	246.575	12800000	247.251	12800000	251.066	12800000	238.368	12800000	234.316	12800000	234.881	12800000	228.812	12800000	228.029	12800000	219.777
35	13000000	245.247	13000000	245.664	13000000	252.477	13000000	237.622	13000000	234.09	13000000	234.349	13000000	228.429	13000000	227.277	13000000	219.181
36	13700000	244.553	13700000	244.945	13700000	250.794	13700000	235.759	13700000	230.841	13700000	235.603	13700000	226.98	13700000	226.008	13700000	217.642
37	13900000	243.867	13900000	245.78	13900000	250.061	13900000	235.318	13900000	230.474	13900000	234.473	13900000	227.045	13900000	224.886	13900000	218.335
38	14100000	243.081	14100000	245.121	14100000	249.292	14100000	235.822	14100000	231.824	14100000	232.811	14100000	226.885	14100000	224.579	14100000	218.82
39	14800000	242.218	14800000	243.671	14800000	247.935	14800000	235.558	14800000	228.418	14800000	231.574	14800000	225.753	14800000	222.384	14800000	216.335
40	15000000	242.157	15000000	242.673	15000000	248.369	15000000	235.155	15000000	228.4	15000000	231.296	15000000	225.358	15000000	222.99	15000000	216.372
41	15200000	242.781	15200000	242.599	15200000	247.915	15200000	234.485	15200000	227.39	15200000	230.683	15200000	224.99	15200000	223.91	15200000	215.664
42	15900000	240.915	15900000	241.929	15900000	245.796	15900000	233.06	15900000	227.696	15900000	230.589	15900000	225.223	15900000	222.272	15900000	213.981
43	16100000	241.148	16100000	241.568	16100000	245.071	16100000	233.031	16100000	227.182	16100000	229.695	16100000	224.53	16100000	221.702	16100000	211.77
44	16300000	241.238	16300000	241.27	16300000	244.577	16300000	232.727	16300000	227.469	16300000	228.771	16300000	224.229	16300000	221.868	16300000	211.097
45	17000000	240.594	17000000	240.393	17000000	244.723	17000000	233.153	17000000	227.266	17000000	226.802	17000000	222.246	17000000	219.927	17000000	211.208
46	17200000	240.739	17200000	240.188	17200000	245.005	17200000	232.304	17200000	226.76	17200000	226.853	17200000	222.372	17200000	219.675	17200000	210.389
47	17400000	241.672	17400000	239.732	17400000	243.572	17400000	232.578	17400000	226.296	17400000	226.181	17400000	222.104	17400000	218.408	17400000	210.378
48	18100000	240.734	18100000	237.696	18100000	242.227	18100000	229.779	18100000	223.65	18100000	224.514	18100000	220.984	18100000	219.055	18100000	208.482
49	18300000	240.148	18300000	237.63	18300000	241.612	18300000	229.753	18300000	223.449	18300000	224.776	18300000	221.126	18300000	217.793	18300000	207.066
50	18500000	240.729	18500000	237.448	18500000	241.699	18500000	230.995	18500000	223.674	18500000	224.928	18500000	221.154	18500000	218.392	18500000	207.046
51	19200000	239.809	19200000	236.254	19200000	239.789	19200000	229.973	19200000	224.998	19200000	223.933	19200000	218.535	19200000	215.861	19200000	204.527
52	19400000	240.162	19400000	236.153	19400000	238.444	19400000	229.417	19400000	225.066	19400000	222.773	19400000	217.74	19400000	215.334	19400000	204.084
53	19600000	240.285	19600000	236.229	19600000	237.873	19600000	229.52	19600000	223.293	19600000	222.421	19600000	218.282	19600000	212.905	19600000	203.452
54	20300000	239.414	20300000	235.215	20300000	237.2	20300000	229.642	20300000	223.593	20300000	219.58	20300000	217.804	20300000	213.081	20300000	201.226
55	20500000	238.479	20500000	235.457	20500000	237.387	20500000	229.362	20500000	223.427	20500000	219.852	20500000	216.872	20500000	213.378	20500000	202.719
56	20700000	238.897	20700000	234.64	20700000	236.265	20700000	228.091	20700000	223.399	20700000	219.528	20700000	216.746	20700000	212.877	20700000	201.491
57	21400000	238.319	21400000	233.823	21400000	233.695	21400000	227.095	21400000	220.201	21400000	219.663	21400000	215.737	21400000	211.736	21400000	200.747
58	21600000	237.418	21600000	234.442	21600000	233.612	21600000	227.49	21600000	219.801	21600000	218.932	21600000	215.978	21600000	212.767	21600000	199.573
59	21800000	237.194	21800000	234.139	21800000	233.032	21800000	227.773	21800000	217.504	21800000	218.777	21800000	216.52	21800000	212.318	21800000	200.25
60	22500000	236.782	22500000	234.539	22500000	232.117	22500000	226.237	22500000	217.447	22500000	219.012	22500000	216.175	22500000	211.771	22500000	198.204
61	22700000	237.211	22700000	234.436	22700000	231.95	22700000	226.844	22700000	217.171	22700000	218.908	22700000	215.783	22700000	211.067	22700000	199.363
62	22900000	236.603	22900000	234.116	22900000	232.01	22900000	226.208	22900000	217.669	22900000	217.992	22900000	214.593	22900000	210.278	22900000	198.766
63	23600000	235.653	23600000	233.873	23600000	230.875	23600000	223.67	23600000	218.047	23600000	216.247	23600000	213.064	23600000	209.012	23600000	197.408
64	23800000	235.708	23800000	233.386	23800000	231.124	23800000	222.882	23800000	217.954	23800000	215.413	23800000	212.438	23800000	209.106	23800000	196.374
65	24000000	235.468	24000000	233.747	24000000	231.751	24000000	222.695	24000000	217.298	24000000	215.047	24000000	212.253	24000000	207.203	24000000	196.885
66	24700000	235.334	24700000	230.831	24700000	230.142	24700000	222.921	24700000	217.339	24700000	213.537	24700000	210.507	24700000	206.659	24700000	194.719
67	24900000	235.215	24900000	231.382	24900000	230.366	24900000	222.838	24900000	217.009	24900000	212.49	24900000	210.605	24900000	205.781	24900000	194.975
68	25100000	235.206	25100000	231.552	25100000	229.276	25100000	222.956	25100000	216.766	25100000	212.194	25100000	210.06	25100000	204.198	25100000	194.616
69	25800000	235.337	25800000	230.7	25800000	228.855	25800000	222.684	25800000	215.874	25800000	211.43	25800000	207.975	25800000	203.954	25800000	193.601
70	26000000	234.994	26000000	230.497	26000000	228.843	26000000	221.424	26000000	214.979	26000000	210.167	26000000	207.787	26000000	203.765	26000000	192.616
71	26200000	235.422	26200000	230.408	26200000	228.186	26200000	221.534	26200000	214.195	26200000	210.248	26200000	207.963	26200000	202.778	26200000	192.9
72	26900000	234.031	26900000	229.087	26900000	227.102	26900000	220.456	26900000	213.717	26900000	210.014	26900000	206.908	26900000	201.97	26900000	193.201
73	27100000	234.295	27100000	229.153	27100000	226.339	27100000	220.599	27100000	214.304	27100000	208.532	27100000	206.349	27100000	201.869	27100000	192.675
74	27300000	233.983	27300000	228.542	27300000	226.591	27300000	219.761	27300000	213.756	27300000	208.716	27300000	205.521	27300000	200.399	27300000	192.406
75	28000000	233.971	28000000	227.983	28000000	224.878	28000000	218.93	28000000	213.718	28000000	206.712	28000000	206.416	28000000	199.793	28000000	192.389
76	28200000	233.56	28200000	227.894	28200000	223.935	28200000	219.251	28200000	213.859	28200000	206.395	28200000	206.152	28200000	199.735	28200000	192.05
77	28400000	233.335	28400000	228.482	28400000	225.078	28400000	218.776	28400000	213.019	28400000	206.796	28400000	206.46	28400000	199.156	28400000	191.609
78	29100000	233.888	29100000	227.546	29100000	223.813	29100000	217.068	29100000	212.278	29100000	205.957	29100000	205.144	29100000	198.857	29100000	190.282
79	29300000	233.069	29300000	226.294	29300000	222.754	29300000	216.906	29300000	213.065	29300000	206.207	29300000	204.623	29300000	198.006	29300000	190.347
80	29500000	232.996	29500000	226.388	29500000	222.913	29500000	217.061	29500000	212.382	29500000	206.335	29500000	204.199	29500000	198.747	29500000	189.662
81	30200000	231.682	30200000	225.295	30200000	222.179	30200000	216.501	30200000	211.42	30200000	204.169	30200000	201.467	30200000	197.079	30200000	187.277
82	30400000	232.147	30400000	225.053	30400000	222.189	30400000	215.914	30400000	210.733	30400000	204.619	30400000	201.856	30400000	197.177	30400000	186.266
83	30600000	231.415	30600000	225.535	30600000	222.066	30600000	215.852	30600000	211.025	30600000	204.691	30600000	201.33	30600000	196.739	30600000	186.059
84	31300000	230.114	31300000	224.883	31300000	222.252	31300000	214.279	31300000	209.61	31300000	202.097	31300000	200.398	31300000	196.264	31300000	184.305
85	31500000	229.028	31500000	224.923	31500000	221.974	31500000	213.834	31500000	208.268	31500000	201.764	31500000	200.532	31500000	196.023	31500000	183.603
86	31700000	228.413	31700000	225.652	31700000	221.77	31700000	214.589	31700000	208.724	31700000	201.636	31700000	200.135	31700000	196.692	31700000	183.974
87	32400000	229.027	32400000	223.909	32400000	222.762	32400000	214.968	32400000	208.338	32400000	199.851	32400000	201.057	32400000	194.637	32400000	183.063
88	32600000	228.915	32600000	223.941	32600000	222.649	32600000	216.248	32600000	207.265	32600000	199.598	32600000	199.949	32600000	194.397	32600000	182.884
89	32800000	229.412	32800000	223.637	32800000	223.165	32800000	216.05	32800000	207.167	32800000	198.98	32800000	198.58	32800000	194.874	32800000	181.329
90	33500000	227.273	33500000	223.54	33500000	222.142	33500000	215.099	33500000	206.978	33500000	198.848	33500000	197.135	33500000	193.765	33500000	180.856
91	33700000	227.183	33700000	222.892	33700000	221.911	33700000	215.081	33700000	206.448	33700000	198.53	33700000	196.578	33700000	194.627	33700000	180.366
92	33900000	227.658	33900000	221.975	33900000	223.198	33900000	214.201	33900000	205.704	33900000	198.012	33900000	195.837	33900000	194.124	33900000	181.008
93	34600000	225.071	34600000	220.072	34600000	221.284	34600000	212.537	34600000	204.34	34600000	196.582	34600000	195.757	34600000	193.366	34600000	180.721
94	34800000	225.043	34800000	219.571	34800000	221.183	34800000	213.232	34800000	205.267	34800000	196.721	34800000	195.183	34800000	193.559	34800000	180.276
95	35000000	225.003	35000000	219.819	35000000	221.192	35000000	212.649	35000000	205.702	35000000	196.908	35000000	194.362	35000000	194.414	35000000	179.175
96	35700000	223.595	35700000	217.893	35700000	221.062	35700000	211.005	35700000	203.903	35700000	196.837	35700000	194.582	35700000	193.415	35700000	178.66
97	35900000	223.766	35900000	217.684	35900000	221.237	35900000	210.866	35900000	203.237	35900000	196.806	35900000	194.131	35900000	193.658	35900000	178.652
98	36100000	223.823	36100000	217.547	36100000	219.93	36100000	210.375	36100000	203.332	36100000	196.018	36100000	193.754	36100000	193.585	36100000	178.669
99	36800000	222.203	36800000	217.118	36800000	219.665	36800000	209.405	36800000	201.932	36800000	194.749	36800000	193.524	36800000	191.526	36800000	177.323
100	37000000	221.477	37000000	217.05	37000000	219.129	37000000	209.317	37000000	201.531	37000000	194.092	37000000	193.395	37000000	190.846	37000000	177.521
101	37200000	221.403	37200000	217.887	37200000	218.631	37200000	210.413	37200000	201.414	37200000	194.298	37200000	193.146	37200000	190.77	37200000	176.679
102	37900000	220.237	37900000	218.08	37900000	220.196	37900000	210.038	37900000	201.046	37900000	193.347	37900000	193.037	37900000	188.814	37900000	176.601
103	38100000	219.591	38100000	217.525	38100000	220.15	38100000	210.324	38100000	200.391	38100000	193.77	38100000	193.522	38100000	188.413	38100000	177.027
104	38300000	221.492	38300000	217.845	38300000	220.614	38300000	210.492	38300000	199.94	38300000	194.566	38300000	193.656	38300000	188.536	38300000	175.904
105	39000000	222.848	39000000	217.153	39000000	219.654	39000000	209.309	39000000	198.361	39000000	193.823	39000000	194.21	39000000	186.918	39000000	175.686
106	39200000	222.376	39200000	217.133	39200000	219.111	39200000	209.651	39200000	198.068	39200000	193.524	39200000	193.507	39200000	186.447	39200000	174.387
107	39400000	223.202	39400000	217.259	39400000	219.201	39400000	209.775	39400000	197.61	39400000	193.88	39400000	193.778	39400000	186.146	39400000	173.406
108	40100000	221.967	40100000	215.427	40100000	217.8	40100000	209.709	40100000	196.003	40100000	194.236	40100000	192.985	40100000	185.881	40100000	173.358
109	40300000	221.6	40300000	215.358	40300000	217.646	40300000	209.137	40300000	195.903	40300000	193.305	40300000	193.337	40300000	184.753	40300000	173.147
110	40500000	222.229	40500000	215.563	40500000	217.354	40500000	209.349	40500000	194.714	40500000	193.609	40500000	193.605	40500000	184.649	40500000	172.489
111	41200000	220.501	41200000	214.346	41200000	217.085	41200000	208.797	41200000	193.618	41200000	193.583	41200000	192.915	41200000	184.739	41200000	172.583
112	41400000	220.613	41400000	213.478	41400000	217.037	41400000	209.397	41400000	192.842	41400000	192.927	41400000	192.577	41400000	184.284	41400000	172.715
113	41600000	221.494	41600000	213.636	41600000	216.916	41600000	208.857	41600000	192.547	41600000	192.338	41600000	193.325	41600000	184.816	41600000	172.744
114	42300000	220.138	42300000	212.772	42300000	216.675	42300000	206.152	42300000	191.623	42300000	191.157	42300000	192.954	42300000	183.65	42300000	172.312
115	42500000	220.486	42500000	212.989	42500000	216.22	42500000	206.016	42500000	191.591	42500000	191.337	42500000	193.029	42500000	184.14	42500000	172.696
116	42700000	219.847	42700000	212.697	42700000	215.741	42700000	206.265	42700000	191.228	42700000	191.34	42700000	191.916	42700000	183.869	42700000	172.806
117	43400000	218.64	43400000	212.025	43400000	215.908	43400000	206.124	43400000	190.788	43400000	190.576	43400000	191.738	43400000	182.951	43400000	171.569
118	43600000	219.228	43600000	212.11	43600000	215.731	43600000	206.435	43600000	190.935	43600000	190.59	43600000	191.33	43600000	181.728	43600000	170.686
119	43800000	218.515	43800000	212.575	43800000	215.55	43800000	206.786	43800000	190.423	43800000	190.717	43800000	191.198	43800000	182.05	43800000	171.042
120	44500000	219.718	44500000	212.438	44500000	215.292	44500000	206.154	44500000	190.403	44500000	189.661	44500000	189.829	44500000	182.489	44500000	169.695
121	44700000	219.391	44700000	213.363	44700000	215.033	44700000	205.685	44700000	190.186	44700000	189.804	44700000	189.598	44700000	181.824	44700000	169.433
122	44900000	219.994	44900000	213.311	44900000	215.319	44900000	205.852	44900000	190.197	44900000	190.3	44900000	190.079	44900000	181.803	44900000	169.78
123	45600000	220.507	45600000	211.514	45600000	216.086	45600000	205.578	45600000	190.802	45600000	189.461	45600000	188.785	45600000	181.163	45600000	169.973
124	45800000	219.168	45800000	211.065	45800000	215.689	45800000	205.521	45800000	190.576	45800000	189.985	45800000	188.453	45800000	180.655	45800000	169.309
125	46000000	219.502	46000000	210.68	46000000	214.836	46000000	205.774	46000000	190.917	46000000	190.339	46000000	188.753	46000000	181.193	46000000	169.805
126	46700000	219.132	46700000	210.708	46700000	215.329	46700000	205.579	46700000	190.836	46700000	190.071	46700000	188.7	46700000	179.951	46700000	169.178
127	46900000	218.637	46900000	210.794	46900000	215.905	46900000	205.189	46900000	190.452	46900000	190.27	46900000	188.841	46900000	179.524	46900000	168.449
128	47100000	218.399	47100000	210.429	47100000	215.156	47100000	205.259	47100000	190.388	47100000	190.135	47100000	189.008	47100000	179.46	47100000	168.402
129	47800000	218.032	47800000	208.674	47800000	215.603	47800000	205.163	47800000	189.921	47800000	190.642	47800000	189.169	47800000	179.157	47800000	168.054
130	48000000	217.207	48000000	208.544	48000000	214.823	48000000	205.266	48000000	189.539	48000000	189.6	48000000	188.393	48000000	178.695	48000000	167.438
131	48200000	216.774	48200000	208.813	48200000	214.836	48200000	205.207	48200000	189.8	48200000	189.95	48200000	187.761	48200000	178.872	48200000	167.882
132	48900000	217.206	48900000	209.341	48900000	215.436	48900000	205.756	48900000	190.6	48900000	189.343	48900000	187.229	48900000	178.768	48900000	166.688
133	49100000	217.895	49100000	209.171	49100000	214.817	49100000	206.434	49100000	190.849	49100000	190.271	49100000	186.683	49100000	178.217	49100000	165.28
134	49300000	217.819	49300000	208.721	49300000	214.605	49300000	207.47	49300000	191.032	49300000	190.347	49300000	187.001	49300000	178	49300000	165.627
135	50000000	217.083	50000000	207.538	50000000	213.947	50000000	207.541	50000000	191.708	50000000	188.004	50000000	187.11	50000000	176.408	50000000	164.635
136	50200000	218.059	50200000	208.157	50200000	213.324	50200000	207.633	50200000	191.297	50200000	187.67	50200000	186.993	50200000	175.879	50200000	163.482
137	50400000	217.948	50400000	208.659	50400000	213.851	50400000	207.386	50400000	190.996	50400000	187.049	50400000	186.882	50400000	175.858	50400000	164.409
138	51100000	218.094	51100000	208.471	51100000	213.214	51100000	206.51	51100000	191.239	51100000	185.679	51100000	186.421	51100000	175.434	51100000	163.667
139	51300000	217.227	51300000	207.974	51300000	212.942	51300000	206.479	51300000	191.238	51300000	185.71	51300000	186.634	51300000	175.232	51300000	163.714
140	51500000	217.809	51500000	207.435	51500000	212.364	51500000	207.069	51500000	191.276	51500000	184.703	51500000	185.914	51500000	175.395	51500000	162.811
141	52200000	217.199	52200000	207.834	52200000	212.197	52200000	205.804	52200000	191.933	52200000	185.511	52200000	185.434	52200000	175.836	52200000	162.528
142	52400000	216.835	52400000	207.568	52400000	212.007	52400000	205.498	52400000	191.602	52400000	185.222	52400000	185.439	52400000	175.186	52400000	162.57
143	52600000	216.288	52600000	207.498	52600000	212.665	52600000	205.563	52600000	190.983	52600000	184.614	52600000	185.8	52600000	174.479	52600000	161.831
144	53300000	215.317	53300000	208.371	53300000	211.62	53300000	204.57	53300000	192.248	53300000	184.992	53300000	185.915	53300000	174.638	53300000	162.786
145	53500000	214.458	53500000	208.625	53500000	211.847	53500000	204.132	53500000	191.442	53500000	184.372	53500000	185.526	53500000	174.821	53500000	162.154
146	53700000	214.683	53700000	208.942	53700000	211.241	53700000	203.713	53700000	191.692	53700000	184.177	53700000	185.246	53700000	174.965	53700000	161.574
147	54400000	214.641	54400000	208.496	54400000	209.162	54400000	202.797	54400000	191.103	54400000	184.118	54400000	185.409	54400000	175.084	54400000	161.001
148	54600000	215.011	54600000	207.984	54600000	208.656	54600000	202.704	54600000	190.023	54600000	183.877	54600000	185.232	54600000	174.97	54600000	161.311
149	54800000	214.849	54800000	208.184	54800000	208.284	54800000	202.218	54800000	190.774	54800000	183.5	54800000	185.615	54800000	175.051	54800000	161.078
150	55500000	213.341	55500000	207.332	55500000	207.138	55500000	201.326	55500000	190.738	55500000	183.384	55500000	185.494	55500000	174.141	55500000	160.441
151	55700000	213.015	55700000	207.264	55700000	207.828	55700000	202.496	55700000	190.659	55700000	182.72	55700000	186.044	55700000	174.814	55700000	159.659
152	55900000	212.456	55900000	206.599	55900000	207.982	55900000	202.644	55900000	190.052	55900000	182.774	55900000	185.639	55900000	174.025	55900000	160.13
153	56600000	211.342	56600000	206.566	56600000	207.485	56600000	201.275	56600000	190.49	56600000	181.941	56600000	186.641	56600000	174.254	56600000	160.054
154	56800000	210.877	56800000	205.745	56800000	208.013	56800000	200.582	56800000	190.962	56800000	181.849	56800000	186.455	56800000	174.136	56800000	159.733
155	57000000	211.416	57000000	206.358	57000000	207.113	57000000	200.718	57000000	191.411	57000000	181.884	57000000	186.135	57000000	173.218	57000000	160.153
156	57700000	210.23	57700000	205.823	57700000	206.168	57700000	200.98	57700000	190.594	57700000	181.406	57700000	184.627	57700000	171.746	57700000	159.346
157	57900000	211.144	57900000	205.414	57900000	205.741	57900000	200.852	57900000	189.936	57900000	181.567	57900000	185.405	57900000	171.904	57900000	158.177
158	58100000	211.264	58100000	205.522	58100000	205.882	58100000	201.063	58100000	190.153	58100000	180.567	58100000	184.407	58100000	171.801	58100000	158.992
159	58800000	211.087	58800000	204.515	58800000	203.846	58800000	199.357	58800000	189.108	58800000	180.616	58800000	184.771	58800000	170.541	58800000	157.817
160	59000000	210.848	59000000	204.504	59000000	203.327	59000000	199.593	59000000	189.154	59000000	179.501	59000000	185.946	59000000	170.389	59000000	158.173
161	59200000	210.973	59200000	205.09	59200000	203.75	59200000	200.189	59200000	189.822	59200000	179.522	59200000	185.817	59200000	171.072	59200000	157.452
162	59900000	210.038	59900000	205.022	59900000	204.241	59900000	199.577	59900000	191.241	59900000	179.683	59900000	185.999	59900000	171.084	59900000	156.425
163	60100000	209.914	60100000	204.937	60100000	203.955	60100000	199.61	60100000	190.593	60100000	180.164	60100000	185.703	60100000	170.875	60100000	156.541
164	60300000	209.311	60300000	204.902	60300000	204.419	60300000	199.311	60300000	190.669	60300000	179.957	60300000	186.238	60300000	171.151	60300000	156.783
165	61000000	208.56	61000000	204.537	61000000	204.379	61000000	199.09	61000000	190.109	61000000	178.624	61000000	185.793	61000000	170.175	61000000	154.875
166	61200000	207.791	61200000	204.674	61200000	204.695	61200000	198.885	61200000	189.621	61200000	178.385	61200000	185.918	61200000	170.486	61200000	155.024
167	61400000	207.084	61400000	204.74	61400000	204.28	61400000	198.675	61400000	189.175	61400000	178.009	61400000	185.759	61400000	171.043	61400000	154.912
168	62100000	207.274	62100000	204.2	62100000	203.51	62100000	197.547	62100000	188.677	62100000	177.347	62100000	185.007	62100000	170.217	62100000	154.98
169	62300000	206.466	62300000	203.99	62300000	203.131	62300000	197.202	62300000	187.735	62300000	177.553	62300000	185.506	62300000	169.975	62300000	154.78
170	62500000	205.956	62500000	204.316	62500000	203.649	62500000	196.578	62500000	188.086	62500000	177.867	62500000	186.336	62500000	170.003	62500000	154.497
171	63200000	204.916	63200000	204.249	63200000	202.527	63200000	196.336	63200000	187.18	63200000	176.667	63200000	186.037	63200000	168.657	63200000	152.985
172	63400000	205.192	63400000	204.148	63400000	202.868	63400000	196.939	63400000	186.73	63400000	176.496	63400000	185.982	63400000	168.27	63400000	154.092
173	63600000	204.961	63600000	204.091	63600000	202.038	63600000	196.502	63600000	187.341	63600000	176.589	63600000	185.927	63600000	168.826	63600000	153.615
174	64300000	204.907	64300000	202.689	64300000	201.302	64300000	197.317	64300000	187.024	64300000	176.292	64300000	185.257	64300000	167.645	64300000	152.266
175	64500000	204.392	64500000	202.862	64500000	201.479	64500000	197.058	64500000	187.225	64500000	176.196	64500000	184.761	64500000	166.714	64500000	152.822
176	64700000	205.123	64700000	201.519	64700000	201.738	64700000	196.632	64700000	186.566	64700000	176.631	64700000	184.974	64700000	166.734	64700000	152.857
177	65400000	204.735	65400000	201.474	65400000	200.88	65400000	195.74	65400000	186.412	65400000	176.322	65400000	184.849	65400000	167.315	65400000	151.464
178	65600000	205.655	65600000	201.565	65600000	199.685	65600000	195.253	65600000	186.308	65600000	175.498	65600000	184.602	65600000	166.906	65600000	151.62
179	65800000	206.265	65800000	202.135	65800000	199.424	65800000	195.306	65800000	185.976	65800000	175.186	65800000	184.821	65800000	166.035	65800000	150.288
180	66500000	206.571	66500000	202.337	66500000	200.035	66500000	195.476	66500000	185.331	66500000	175.636	66500000	184.105	66500000	166.521	66500000	149.487
181	66700000	206.092	66700000	202.067	66700000	199.719	66700000	196.208	66700000	184.84	66700000	174.383	66700000	183.91	66700000	166.404	66700000	149.498
182	66900000	206.074	66900000	201.305	66900000	199.629	66900000	196.698	66900000	185.241	66900000	174.652	66900000	183.328	66900000	165.448	66900000	149.918
183	67600000	205.611	67600000	200.395	67600000	198.913	67600000	196.917	67600000	184.155	67600000	174.97	67600000	182.636	67600000	165.009	67600000	149.701
184	67800000	205.093	67800000	200.289	67800000	198.381	67800000	197.281	67800000	183.63	67800000	174.438	67800000	182.269	67800000	164.401	67800000	149.531
185	68000000	205.137	68000000	200.703	68000000	198.312	68000000	196.909	68000000	183.764	68000000	174.944	68000000	182.187	68000000	164.404	68000000	148.847
186	68700000	204.369	68700000	201.533	68700000	199.998	68700000	196.268	68700000	185.338	68700000	173.624	68700000	181.554	68700000	164.649	68700000	149.103
187	68900000	204.291	68900000	201.427	68900000	199.566	68900000	196.337	68900000	184.442	68900000	174.553	68900000	181.22	68900000	164.378	68900000	149.453
188	69100000	204.154	69100000	201.798	69100000	199.15	69100000	196.825	69100000	184.236	69100000	174.439	69100000	181.196	69100000	164.31	69100000	149.536
189	69800000	204.473	69800000	202.813	69800000	199.667	69800000	195.268	69800000	183.678	69800000	173.551	69800000	181.093	69800000	164.391	69800000	149.741
190	70000000	204.287	70000000	203.898	70000000	199.126	70000000	195.34	70000000	184.885	70000000	173.008	70000000	181.332	70000000	163.891	70000000	150.16
191	70200000	204.365	70200000	204.574	70200000	199.031	70200000	196.073	70200000	184.236	70200000	172.483	70200000	181.963	70200000	164.033	70200000	149.323
192	70900000	204.256	70900000	203.363	70900000	198.075	70900000	195.423	70900000	183.642	70900000	171.741	70900000	180.017	70900000	163.455	70900000	147.592
193	71100000	204.088	71100000	203.487	71100000	198.418	71100000	194.446	71100000	183.442	71100000	171.12	71100000	180.008	71100000	164.285	71100000	147.516
194	71300000	204.243	71300000	203.449	71300000	199.055	71300000	194.235	71300000	183.68	71300000	170.666	71300000	180.352	71300000	164.479	71300000	148.101
195	72000000	204.335	72000000	203.512	72000000	199.866	72000000	194.625	72000000	183.083	72000000	170.344	72000000	179.561	72000000	162.846	72000000	148.536
196	72200000	203.957	72200000	204.188	72200000	199.719	72200000	194.542	72200000	184.343	72200000	170.031	72200000	179.818	72200000	163.323	72200000	148.949
197	72400000	204.714	72400000	204.5	72400000	199.637	72400000	194.228	72400000	184.314	72400000	169.501	72400000	180.039	72400000	163.277	72400000	148.488
198	73100000	203.866	73100000	204.154	73100000	198.183	73100000	195.344	73100000	183.253	73100000	168.118	73100000	179.605	73100000	162.063	73100000	148.113
199	73300000	204.555	73300000	204.045	73300000	198.837	73300000	195.782	73300000	183.088	73300000	168.3	73300000	179.542	73300000	162.479	73300000	148.411
200	73500000	204.211	73500000	204.779	73500000	199.242	73500000	195.14	73500000	183.762	73500000	168.413	73500000	179.578	73500000	162.451	73500000	148.535
201	74200000	202.174	74200000	203.311	74200000	199.583	74200000	194.637	74200000	184.334	74200000	169.179	74200000	179.722	74200000	161.93	74200000	147.849
202	74400000	202.449	74400000	202.989	74400000	198.785	74400000	194.048	74400000	184.453	74400000	168.978	74400000	180.024	74400000	162.381	74400000	147.565
203	74600000	202.142	74600000	203.095	74600000	198.776	74600000	194.004	74600000	185.093	74600000	168.666	74600000	180.553	74600000	162.983	74600000	147.148
204	75300000	201.224	75300000	205.951	75300000	198.298	75300000	193.766	75300000	183.825	75300000	168.656	75300000	180.705	75300000	163.826	75300000	146.407
205	75500000	201.325	75500000	205.902	75500000	198.923	75500000	193.558	75500000	183.297	75500000	169.043	75500000	180.876	75500000	163.883	75500000	144.998
206	75700000	201.589	75700000	205.774	75700000	198.52	75700000	193.082	75700000	183.184	75700000	168.483	75700000	182.047	75700000	164.012	75700000	146.066
207	76400000	201.859	76400000	205.343	76400000	198.229	76400000	193.459	76400000	182.27	76400000	167.824	76400000	181.844	76400000	164.462	76400000	147.747
208	76600000	201.901	76600000	205.373	76600000	197.833	76600000	193.015	76600000	181.818	76600000	168.215	76600000	180.966	76600000	164.032	76600000	147.487
209	76800000	202.6	76800000	205.797	76800000	197.502	76800000	192.962	76800000	181.318	76800000	167.516	76800000	180.873	76800000	163.902	76800000	147.004
210	77500000	202.852	77500000	204.341	77500000	196.528	77500000	192.893	77500000	181.605	77500000	167.012	77500000	179.847	77500000	163.144	77500000	146.967
211	77700000	203.632	77700000	204.322	77700000	196.917	77700000	192.475	77700000	181.803	77700000	167.208	77700000	179.756	77700000	162.022	77700000	146.695
212	77900000	203.287	77900000	204.725	77900000	195.553	77900000	191.603	77900000	181.184	77900000	167.041	77900000	179.576	77900000	161.457	77900000	146.619
213	78600000	201.749	78600000	204.934	78600000	195.343	78600000	191.861	78600000	180.864	78600000	167.192	78600000	178.686	78600000	161.611	78600000	146.289
214	78800000	202.358	78800000	204.808	78800000	195.882	78800000	191.596	78800000	180.727	78800000	168.073	78800000	178.176	78800000	161.548	78800000	146.375
215	79000000	202.507	79000000	205.14	79000000	195.6	79000000	191.496	79000000	180.523	79000000	168.277	79000000	177.704	79000000	161.595	79000000	146.155
216	79700000	202.89	79700000	205.157	79700000	195.615	79700000	190.472	79700000	180.741	79700000	168.383	79700000	177.146	79700000	160.673	79700000	144.629
217	79900000	203.545	79900000	206.047	79900000	194.873	79900000	190.8	79900000	181.117	79900000	168.715	79900000	177.428	79900000	160.909	79900000	144.03
218	80100000	202.663	80100000	206.477	80100000	195.08	80100000	190.686	80100000	181.613	80100000	168.126	80100000	177.014	80100000	161.091	80100000	144.647
219	80800000	202.637	80800000	205.09	80800000	195.258	80800000	191.034	80800000	181.068	80800000	167.907	80800000	176.424	80800000	160.375	80800000	144.286
220	81000000	203.001	81000000	204.87	81000000	195.145	81000000	190.603	81000000	181.599	81000000	167.981	81000000	176.14	81000000	160.273	81000000	144.098
221	81200000	203.325	81200000	204.131	81200000	195.434	81200000	190.74	81200000	181.212	81200000	168.221	81200000	176.727	81200000	159.976	81200000	143.787
222	81900000	203.953	81900000	205.281	81900000	194.434	81900000	190.898	81900000	180.406	81900000	167.886	81900000	176.654	81900000	160.053	81900000	143.81
223	82100000	204.591	82100000	204.222	82100000	194.572	82100000	190.274	82100000	179.932	82100000	167.758	82100000	176.91	82100000	160.205	82100000	143.562
224	82300000	205.094	82300000	204.624	82300000	195.171	82300000	190.009	82300000	179.645	82300000	167.663	82300000	176.597	82300000	160.02	82300000	143.874
225	83000000	205.342	83000000	203.451	83000000	195.553	83000000	189.972	83000000	179.32	83000000	167.7	83000000	176.177	83000000	159.888	83000000	143.838
226	83200000	205.918	83200000	203.612	83200000	195.505	83200000	190.353	83200000	179.063	83200000	167.509	83200000	176.318	83200000	159.335	83200000	143.579
227	83400000	205.814	83400000	204.125	83400000	195.501	83400000	191.188	83400000	179.949	83400000	167.676	83400000	176.083	83400000	159.89	83400000	144.174
228	84100000	205.666	84100000	202.976	84100000	196.554	84100000	190.372	84100000	180.228	84100000	166.498	84100000	175.737	84100000	159.862	84100000	143.574
229	84300000	206.524	84300000	202.64	84300000	196.809	84300000	190.411	84300000	179.452	84300000	165.623	84300000	175.558	84300000	159.584	84300000	143.272
230	84500000	207.338	84500000	202.693	84500000	197.001	84500000	190.131	84500000	178.854	84500000	165.745	84500000	175.274	84500000	159.266	84500000	143.276
231	85200000	206.394	85200000	202.223	85200000	197.768	85200000	190.887	85200000	179.098	85200000	165.359	85200000	176.289	85200000	158.524	85200000	143.232
232	85400000	205.451	85400000	201.864	85400000	197.627	85400000	190.673	85400000	178.474	85400000	164.789	85400000	176.313	85400000	157.927	85400000	143.497
233	85600000	204.699	85600000	201.85	85600000	196.614	85600000	191.14	85600000	178.761	85600000	165.231	85600000	175.651	85600000	157.76	85600000	143.074
234	86300000	205.217	86300000	202.098	86300000	196.017	86300000	191.463	86300000	179.053	86300000	164.396	86300000	174.667	86300000	157.099	86300000	142.582
235	86500000	204.982	86500000	201.325	86500000	195.618	86500000	191.662	86500000	179.708	86500000	163.858	86500000	174.855	86500000	156.851	86500000	142.517
236	86700000	204.19	86700000	200.069	86700000	195.481	86700000	191.578	86700000	180.493	86700000	163.97	86700000	173.905	86700000	156.799	86700000	142.308
237	87400000	203.412	87400000	199.742	87400000	195.662	87400000	190.918	87400000	180.873	87400000	164.196	87400000	173.632	87400000	155.552	87400000	142.523
238	87600000	203.018	87600000	200.457	87600000	195.662	87600000	190.552	87600000	180.585	87600000	164.462	87600000	174.467	87600000	156.556	87600000	142.574
239	87800000	203.006	87800000	201.256	87800000	196.497	87800000	190.967	87800000	180.491	87800000	164.58	87800000	174.734	87800000	157.048	87800000	141.965
240	88500000	202.353	88500000	200.949	88500000	195.341	88500000	191.311	88500000	179.255	88500000	162.995	88500000	174.374	88500000	157.03	88500000	142.587
241	88700000	202.688	88700000	201.638	88700000	195.29	88700000	191.718	88700000	179.507	88700000	162.939	88700000	174.247	88700000	157.077	88700000	142.626
242	88900000	202.444	88900000	201.867	88900000	194.798	88900000	191.193	88900000	179.318	88900000	161.93	88900000	173.902	88900000	156.629	88900000	142.494
243	89600000	203.503	89600000	202.362	89600000	194.878	89600000	190.73	89600000	180.684	89600000	162.096	89600000	173.768	89600000	156.881	89600000	142.215
244	89800000	203.818	89800000	202.246	89800000	195.05	89800000	190.797	89800000	180.766	89800000	161.706	89800000	173.828	89800000	157.039	89800000	141.653
245	90000000	203.497	90000000	202.009	90000000	195.25	90000000	190.912	90000000	180.153	90000000	162.245	90000000	173.949	90000000	156.594	90000000	141.895
246	90700000	203.219	90700000	201.427	90700000	194.085	90700000	189.784	90700000	179.957	90700000	162.046	90700000	173.53	90700000	156.671	90700000	141.229
247	90900000	203.26	90900000	201.777	90900000	193.676	90900000	189.887	90900000	179.096	90900000	161.704	90900000	172.98	90900000	156.525	90900000	141.207
248	91100000	203.768	91100000	201.869	91100000	193.327	91100000	190.69	91100000	178.37	91100000	162.012	91100000	172.175	91100000	156.437	91100000	141.188
249	91800000	204.01	91800000	201.096	91800000	192.029	91800000	189.726	91800000	178.199	91800000	162.277	91800000	171.344	91800000	155.84	91800000	140.558
250	92000000	203.767	92000000	200.998	92000000	191.788	92000000	190.164	92000000	178.21	92000000	162.459	92000000	171.887	92000000	155.915	92000000	140.727
251	92200000	204.087	92200000	200.572	92200000	191.074	92200000	190.238	92200000	178.524	92200000	162.605	92200000	171.516	92200000	155.781	92200000	140.347
252	92900000	204.394	92900000	200.519	92900000	190.445	92900000	188.512	92900000	178.4	92900000	162.994	92900000	170.298	92900000	154.71	92900000	140.291
253	93100000	204.852	93100000	200.689	93100000	190.623	93100000	188.952	93100000	178.188	93100000	163.039	93100000	170.008	93100000	154.601	93100000	139.274
254	93300000	205.005	93300000	200.987	93300000	191.019	93300000	189.729	93300000	178.097	93300000	162.653	93300000	169.562	93300000	154.996	93300000	139.479
255	94000000	204.118	94000000	200.202	94000000	191.333	94000000	188.909	94000000	177.503	94000000	162.285	94000000	169.436	94000000	154.381	94000000	140.039
256	94200000	203.841	94200000	201.072	94200000	191.385	94200000	189.072	94200000	178.033	94200000	162.474	94200000	169.243	94200000	154.101	94200000	139.839
257	94400000	203.494	94400000	200.49	94400000	190.712	94400000	188.891	94400000	177.671	94400000	163.023	94400000	168.932	94400000	154.386	94400000	139.477
258	95100000	203.8	95100000	201.506	95100000	191.825	95100000	188.711	95100000	177.116	95100000	162.516	95100000	168.54	95100000	154.082	95100000	140.218
259	95300000	203.63	95300000	201.493	95300000	191.572	95300000	188.179	95300000	177.52	95300000	162.673	95300000	167.326	95300000	153.942	95300000	139.952
260	95500000	203.535	95500000	202.121	95500000	191.965	95500000	188.693	95500000	177.752	95500000	162.839	95500000	167.248	95500000	154.129	95500000	139.975
261	96200000	202.715	96200000	201.396	96200000	191.909	96200000	188.965	96200000	177.819	96200000	161.987	96200000	167.061	96200000	153.589	96200000	139.369
262	96400000	203.008	96400000	201.27	96400000	191.9	96400000	188.523	96400000	177.668	96400000	162.339	96400000	167.22	96400000	153.733	96400000	139.522
263	96600000	203.854	96600000	200.906	96600000	191.105	96600000	188.989	96600000	178.079	96600000	162.362	96600000	166.703	96600000	153.707	96600000	139.32
264	97300000	203.632	97300000	199.411	97300000	191.298	97300000	187.673	97300000	178.733	97300000	162.03	97300000	167.92	97300000	153.721	97300000	139.795
265	97500000	203.81	97500000	198.84	97500000	191.677	97500000	188.053	97500000	178.55	97500000	162.375	97500000	167.155	97500000	154.007	97500000	139.709
266	97700000	203.278	97700000	198.58	97700000	192.257	97700000	188.547	97700000	178.805	97700000	161.738	97700000	167.532	97700000	153.473	97700000	140.34
267	98400000	203.994	98400000	197.384	98400000	192.955	98400000	187.564	98400000	179.224	98400000	161.681	98400000	166.838	98400000	153.908	98400000	139.858
268	98600000	203.768	98600000	197.716	98600000	192.417	98600000	187.516	98600000	179.185	98600000	161.99	98600000	167.335	98600000	153.935	98600000	139.262
269	98800000	203.328	98800000	197.87	98800000	191.968	98800000	187.081	98800000	179.178	98800000	162.649	98800000	167.271	98800000	153.658	98800000	139.692
270	99500000	203.804	99500000	198.363	99500000	192.069	99500000	187.831	99500000	178.576	99500000	161.774	99500000	167.292	99500000	153.437	99500000	139.585
271	99700000	205.037	99700000	198.186	99700000	191.873	99700000	187.337	99700000	178.495	99700000	162.233	99700000	167.312	99700000	153.533	99700000	139.57
272	99900000	204.4	99900000	198.396	99900000	192.285	99900000	187.018	99900000	178.41	99900000	162.874	99900000	166.686	99900000	153.51	99900000	139.71
273	100600000	203.64	100600000	197.876	100600000	190.556	100600000	186.912	100600000	179.335	100600000	162.05	100600000	167.889	100600000	153.886	100600000	138.671
274	100800000	204.089	100800000	197.698	100800000	190.504	100800000	186.824	100800000	178.703	100800000	163.061	100800000	167.718	100800000	153.66	100800000	139.221
275	101000000	205.16	101000000	197.227	101000000	189.927	101000000	187.553	101000000	179	101000000	162.93	101000000	168.033	101000000	153.683	101000000	138.86
276	101700000	204.831	101700000	198.408	101700000	189.206	101700000	187.532	101700000	178.549	101700000	162.006	101700000	167.972	101700000	152.462	101700000	138.08
277	101900000	204.944	101900000	198.561	101900000	188.961	101900000	187.702	101900000	178.708	101900000	161.787	101900000	167.886	101900000	152.586	101900000	138.57
278	102100000	204.53	102100000	198.928	102100000	189.104	102100000	188.051	102100000	178.995	102100000	161.459	102100000	167.273	102100000	152.771	102100000	138.528
279	102800000	205.134	102800000	200.451	102800000	189.664	102800000	188.911	102800000	178.195	102800000	161.755	102800000	166.776	102800000	152.477	102800000	138.577
280	103000000	204.311	103000000	199.173	103000000	189.098	103000000	188.809	103000000	178.041	103000000	161.507	103000000	166.044	103000000	152.565	103000000	138.355
281	103200000	204.841	103200000	198.467	103200000	189.841	103200000	188.738	103200000	179.075	103200000	161.621	103200000	165.483	103200000	152.892	103200000	137.471
282	103900000	205.506	103900000	198.818	103900000	189.397	103900000	187.637	103900000	179.246	103900000	160.687	103900000	165.494	103900000	151.792	103900000	137.087
283	104100000	205.741	104100000	198.723	104100000	189.571	104100000	187.378	104100000	179.462	104100000	160.116	104100000	166.22	104100000	151.833	104100000	137.079
284	104300000	205.666	104300000	199.046	104300000	189.048	104300000	187.928	104300000	179.236	104300000	159.84	104300000	166.118	104300000	151.767	104300000	137.13
285	105000000	206.176	105000000	197.378	105000000	188.422	105000000	186.822	105000000	178.795	105000000	159.709	105000000	165.109	105000000	150.843	105000000	137.34
286	105200000	206.525	105200000	196.633	105200000	189.026	105200000	186.946	105200000	178.738	105200000	159.183	105200000	164.775	105200000	151.806	105200000	136.692
287	105400000	206.188	105400000	196.059	105400000	189.31	105400000	187.164	105400000	178.782	105400000	158.586	105400000	164.433	105400000	151.904	105400000	137.361
288	106100000	206.943	106100000	197.048	106100000	188.484	106100000	187.342	106100000	177.204	106100000	158.64	106100000	164.721	106100000	151.132	106100000	136.727
289	106300000	206.705	106300000	197.418	106300000	189.011	106300000	187.177	106300000	177.108	106300000	158.034	106300000	164.021	106300000	151.371	106300000	136.274
290	106500000	206.325	106500000	197.508	106500000	189.882	106500000	187.775	106500000	177.898	106500000	158.501	106500000	164.437	106500000	151.47	106500000	136.182
291	107200000	205.881	107200000	197.075	107200000	188.877	107200000	186.622	107200000	177.427	107200000	158.248	107200000	163.836	107200000	150.8	107200000	136.191
292	107400000	206.042	107400000	196.242	107400000	189.549	107400000	186.928	107400000	178.034	107400000	158.834	107400000	163.792	107400000	150.578	107400000	136.229
293	107600000	206.054	107600000	196.96	107600000	189.433	107600000	186.746	107600000	178.403	107600000	159.338	107600000	163.781	107600000	150.71	107600000	136.802
294	108300000	204.68	108300000	196.446	108300000	188.949	108300000	185.152	108300000	178.49	108300000	160.058	108300000	163.607	108300000	150.302	108300000	136.578
295	108500000	204.89	108500000	196.973	108500000	188.938	108500000	185.314	108500000	179.383	108500000	160.316	108500000	163.51	108500000	150.009	108500000	135.837
296	108700000	204.16	108700000	196.905	108700000	189.352	108700000	184.88	108700000	179.351	108700000	159.882	108700000	163.611	108700000	149.993	108700000	135.429
297	109400000	204.977	109400000	195.837	109400000	189.742	109400000	184.234	109400000	180.283	109400000	158.559	109400000	162.363	109400000	149.349	109400000	134.688
298	109600000	205.272	109600000	195.571	109600000	188.789	109600000	185.083	109600000	180.22	109600000	158.949	109600000	162.244	109600000	149.257	109600000	134.294
299	109800000	205.42	109800000	195.139	109800000	189.131	109800000	185.305	109800000	179.932	109800000	158.974	109800000	162.198	109800000	149.695	109800000	133.749
300	110500000	204.984	110500000	195.412	110500000	189.517	110500000	185.694	110500000	179.233	110500000	157.853	110500000	163.177	110500000	149.617	110500000	132.83
301	110700000	204.398	110700000	195.194	110700000	189.698	110700000	184.937	110700000	178.828	110700000	157.637	110700000	163.684	110700000	149.399	110700000	132.535
302	110900000	204.802	110900000	195.506	110900000	190.243	110900000	185.313	110900000	179.28	110900000	158.721	110900000	163.83	110900000	149.755	110900000	132.972
303	111600000	204.207	111600000	195.222	111600000	189.577	111600000	184.851	111600000	179.481	111600000	158.259	111600000	163.011	111600000	149.872	111600000	132.19
304	111800000	204.596	111800000	195.962	111800000	189.962	111800000	185.565	111800000	179.775	111800000	157.805	111800000	162.619	111800000	149.301	111800000	132.403
305	112000000	203.82	112000000	197.153	112000000	190.396	112000000	185.76	112000000	179.304	112000000	158.196	112000000	163.484	112000000	149.778	112000000	131.233
306	112700000	202.741	112700000	197.458	112700000	190.017	112700000	183.786	112700000	179.836	112700000	159.001	112700000	163.04	112700000	148.304	112700000	132.127
307	112900000	202.988	112900000	197.061	112900000	190.619	112900000	183.91	112900000	179.615	112900000	158.122	112900000	162.716	112900000	148.394	112900000	131.787
308	113100000	202.846	113100000	197.233	113100000	190.491	113100000	182.963	113100000	179.603	113100000	158.12	113100000	162.926	113100000	148.614	113100000	132.008
309	113800000	202.882	113800000	198.017	113800000	191.208	113800000	182.662	113800000	179.552	113800000	157.701	113800000	163.077	113800000	148.214	113800000	131.242
310	114000000	203.237	114000000	197.447	114000000	191.685	114000000	183.179	114000000	179.335	114000000	157.87	114000000	162.665	114000000	148.002	114000000	131.14
311	114200000	202.51	114200000	197.138	114200000	192.536	114200000	183.686	114200000	179.87	114200000	157.882	114200000	163.079	114200000	147.441	114200000	131.097
312	114900000	203.221	114900000	197.008	114900000	191.531	114900000	183.143	114900000	179.874	114900000	156.947	114900000	163.687	114900000	146.999	114900000	131.001
313	115100000	203.154	115100000	196.614	115100000	192.122	115100000	182.561	115100000	179.162	115100000	156.754	115100000	163.433	115100000	147.295	115100000	130.262
314	115300000	203.459	115300000	196.333	115300000	192.741	115300000	182.193	115300000	178.756	115300000	156.431	115300000	163.028	115300000	147.048	115300000	130.317
315	116000000	203.173	116000000	195.513	116000000	193.476	116000000	181.157	116000000	177.443	116000000	156.479	116000000	162.808	116000000	147.198	116000000	130.908
316	116200000	202.941	116200000	196.211	116200000	192.603	116200000	181.238	116200000	177.743	116200000	156.463	116200000	163.159	116200000	147.297	116200000	130.642
317	116400000	203.255	116400000	196.422	116400000	192.681	116400000	180.889	116400000	178.504	116400000	156.337	116400000	163.19	116400000	148.131	116400000	130.394
318	117100000	204.085	117100000	196.297	117100000	192.34	117100000	180.65	117100000	177.244	117100000	156.778	117100000	161.875	117100000	148.342	117100000	129.915
319	117300000	203.394	117300000	196.792	117300000	192.097	117300000	180.417	117300000	177.208	117300000	156.825	117300000	161.094	117300000	148.081	117300000	129.481
320	117500000	203.224	117500000	197.785	117500000	192.441	117500000	180.516	117500000	177.291	117500000	156.755	117500000	161.084	117500000	148.475	117500000	129.229
321	118200000	202.696	118200000	197.283	118200000	192.762	118200000	180.358	118200000	177.41	118200000	156.192	118200000	160.624	118200000	148.081	118200000	129.375
322	118400000	203.01	118400000	197.557	118400000	193.378	118400000	179.77	118400000	176.895	118400000	156.446	118400000	160.542	118400000	148.228	118400000	129.593
323	118600000	202.65	118600000	198.257	118600000	193.246	118600000	179.42	118600000	177.206	118600000	156.255	118600000	160.299	118600000	148.144	118600000	129.675
324	119300000	201.998	119300000	198.643	119300000	192.788	119300000	178.556	119300000	177.337	119300000	155.426	119300000	160.674	119300000	148.865	119300000	130.635
325	119500000	201.609	119500000	198.197	119500000	192.852	119500000	178.618	119500000	177.875	119500000	156.217	119500000	160.378	119500000	148.807	119500000	130.492
326	119700000	200.961	119700000	197.86	119700000	193.319	119700000	179.866	119700000	177.778	119700000	156.266	119700000	160.289	119700000	148.431	119700000	130.211
327	120400000	201.695	120400000	198.708	120400000	192.425	120400000	178.764	120400000	177.276	120400000	154.844	120400000	159.232	120400000	148.261	120400000	130.048
328	120600000	202.504	120600000	199.31	120600000	192.471	120600000	179.06	120600000	177.369	120600000	154.153	120600000	159.197	120600000	148.321	120600000	130.296
329	120800000	201.94	120800000	199.124	120800000	191.885	120800000	179.422	120800000	176.993	120800000	154.666	120800000	159.055	120800000	147.787	120800000	129.735
330	121500000	200.732	121500000	199.916	121500000	189.42	121500000	178.098	121500000	176.313	121500000	154.459	121500000	158.81	121500000	148.026	121500000	130.46
331	121700000	200.412	121700000	199.164	121700000	189.182	121700000	177.276	121700000	176.466	121700000	154.558	121700000	158.526	121700000	147.691	121700000	130.223
332	121900000	200.321	121900000	199.382	121900000	189.106	121900000	177.828	121900000	176.292	121900000	154.655	121900000	158.233	121900000	148.109	121900000	130.373
333	122600000	201.913	122600000	198.27	122600000	189.18	122600000	178.43	122600000	175.156	122600000	153.817	122600000	158.772	122600000	147.923	122600000	130.245
334	122800000	201.517	122800000	199.174	122800000	189.299	122800000	178.435	122800000	175.166	122800000	153.388	122800000	158.271	122800000	147.9	122800000	130.708
335	123000000	200.624	123000000	199.483	123000000	189.275	123000000	178.872	123000000	174.983	123000000	153.668	123000000	158.591	123000000	148.178	123000000	130.691
336	123700000	200.264	123700000	198.632	123700000	190.084	123700000	178.578	123700000	174.247	123700000	154.051	123700000	158.375	123700000	148.487	123700000	130.107
337	123900000	199.872	123900000	198.21	123900000	189.961	123900000	178.219	123900000	174.227	123900000	153.582	123900000	157.897	123900000	148.356	123900000	129.99
338	124100000	200.217	124100000	198.057	124100000	189.178	124100000	178.228	124100000	174.295	124100000	153.245	124100000	158.197	124100000	148.133	124100000	129.703
339	124800000	200.655	124800000	197.193	124800000	188.744	124800000	179.534	124800000	173.57	124800000	153.543	124800000	157.459	124800000	148.377	124800000	130.256
340	125000000	199.65	125000000	197.591	125000000	188.168	125000000	179.488	125000000	173.087	125000000	153.272	125000000	157.431	125000000	148.383	125000000	129.89
341	125200000	200.096	125200000	197.627	125200000	188.432	125200000	179.708	125200000	172.653	125200000	153.544	125200000	157.417	125200000	148.527	125200000	130.152
342	125900000	201.102	125900000	198.058	125900000	187.44	125900000	180.019	125900000	172.096	125900000	152.825	125900000	157.872	125900000	148.349	125900000	128.765
343	126100000	200.146	126100000	198.192	126100000	187.198	126100000	179.732	126100000	172.549	126100000	153.165	126100000	158.319	126100000	148.635	126100000	128.704
344	126300000	201.546	126300000	198.2	126300000	187.126	126300000	179.329	126300000	172.725	126300000	153.243	126300000	158.393	126300000	148.93	126300000	128.398
345	127000000	200.812	127000000	197.295	127000000	187.805	127000000	178.459	127000000	172.43	127000000	152.922	127000000	158.013	127000000	149.246	127000000	128.601
346	127200000	201.302	127200000	197.257	127200000	187.439	127200000	179.211	127200000	171.871	127200000	152.637	127200000	157.46	127200000	149.536	127200000	128.781
347	127400000	200.685	127400000	197.263	127400000	187.991	127400000	178.478	127400000	171.548	127400000	152.199	127400000	157.139	127400000	149.07	127400000	129.129
348	128100000	199.282	128100000	197.305	128100000	187.28	128100000	178.488	128100000	171.304	128100000	151.689	128100000	157.021	128100000	149.265	128100000	129.191
349	128300000	198.676	128300000	197.132	128300000	187.453	128300000	179.146	128300000	171.512	128300000	151.406	128300000	157.123	128300000	148.837	128300000	129.41
350	128500000	197.921	128500000	197.365	128500000	187.879	128500000	178.943	128500000	171.21	128500000	151.106	128500000	157.083	128500000	148.743	128500000	129.95
351	129200000	198.887	129200000	197.505	129200000	187.542	129200000	178.742	129200000	171.728	129200000	151.349	129200000	156.608	129200000	148.347	129200000	129.8
352	129400000	198.353	129400000	198.044	129400000	187.761	129400000	178.608	129400000	172.051	129400000	150.906	129400000	156.357	129400000	148.426	129400000	129.539
353	129600000	198.603	129600000	198.726	129600000	187.798	129600000	178.307	129600000	172.429	129600000	151.812	129600000	156.393	129600000	148.034	129600000	129.489
354	130300000	198.395	130300000	197.765	130300000	187.735	130300000	177.935	130300000	172.346	130300000	151.425	130300000	156.632	130300000	148.42	130300000	129.875
355	130500000	198.563	130500000	197.445	130500000	188.59	130500000	177.563	130500000	171.473	130500000	150.916	130500000	156.686	130500000	148.02	130500000	129.894
356	130700000	198.626	130700000	197.904	130700000	188.826	130700000	177.897	130700000	171.823	130700000	151.117	130700000	156.339	130700000	148.2	130700000	130.105
357	131400000	198.086	131400000	197.986	131400000	187.526	131400000	177.669	131400000	172.503	131400000	151.036	131400000	157.23	131400000	146.52	131400000	129.32
358	131600000	198.792	131600000	199.318	131600000	187.413	131600000	178.331	131600000	172.309	131600000	151.507	131600000	157.153	131600000	146.381	131600000	129.576
359	131800000	198.537	131800000	198.788	131800000	187.447	131800000	178.853	131800000	172.005	131800000	151.265	131800000	156.999	131800000	146.55	131800000	129.511
360	132500000	198.402	132500000	198.355	132500000	187.181	132500000	178.809	132500000	171.51	132500000	150.733	132500000	157.035	132500000	146.19	132500000	129.14
361	132700000	198.366	132700000	198.764	132700000	186.979	132700000	179.067	132700000	171.068	132700000	150.707	132700000	156.731	132700000	146.724	132700000	129.35
362	132900000	198.516	132900000	198.479	132900000	187.045	132900000	179.082	132900000	170.817	132900000	150.87	132900000	156.139	132900000	146.509	132900000	128.8
363	133600000	199.762	133600000	198.049	133600000	185.831	133600000	179.027	133600000	171.545	133600000	150.818	133600000	156.061	133600000	147.146	133600000	128.423
364	133800000	199.961	133800000	198.284	133800000	185.69	133800000	179.007	133800000	171.507	133800000	150.791	133800000	157.041	133800000	146.74	133800000	128.687
365	134000000	200.319	134000000	198.335	134000000	186.061	134000000	178.67	134000000	171.558	134000000	150.373	134000000	157.326	134000000	146.612	134000000	128.327
366	134700000	201.901	134700000	197.439	134700000	185.572	134700000	178.85	134700000	170.34	134700000	150.726	134700000	157.365	134700000	146.801	134700000	128.742
367	134900000	201.74	134900000	197.649	134900000	185.654	134900000	178.71	134900000	169.992	134900000	150.021	134900000	157.446	134900000	146.845	134900000	128.89
368	135100000	201.479	135100000	198.038	135100000	186.759	135100000	179.117	135100000	169.735	135100000	150.397	135100000	157.5	135100000	147.121	135100000	128.895
369	135800000	199.977	135800000	197.845	135800000	186.482	135800000	178.605	135800000	170.166	135800000	149.762	135800000	158.071	135800000	146.928	135800000	128.811
370	136000000	199.867	136000000	197.999	136000000	186.507	136000000	178.601	136000000	169.875	136000000	149.588	136000000	157.128	136000000	147.034	136000000	128.782
371	136200000	199.862	136200000	197.513	136200000	186.699	136200000	178.602	136200000	169.637	136200000	150.001	136200000	157.152	136200000	147.132	136200000	129.067
372	136900000	200.124	136900000	197.78	136900000	187.177	136900000	178.225	136900000	170.356	136900000	150.082	136900000	156.15	136900000	146.712	136900000	129.294
373	137100000	200.971	137100000	198.267	137100000	186.922	137100000	178.725	137100000	170.337	137100000	150.369	137100000	156.721	137100000	146.844	137100000	129.346
374	137300000	200.263	137300000	197.843	137300000	186.685	137300000	178.474	137300000	171.222	137300000	150.88	137300000	156.719	137300000	147.119	137300000	129.732
375	138000000	200.125	138000000	197.746	138000000	187.397	138000000	178.224	138000000	169.576	138000000	150.912	138000000	155.606	138000000	147.299	138000000	129.164
376	138200000	200.114	138200000	197.662	138200000	186.845	138200000	178.057	138200000	169.435	138200000	150.832	138200000	155.728	138200000	147.109	138200000	129.593
377	138400000	199.825	138400000	197.407	138400000	186.589	138400000	177.931	138400000	169.202	138400000	151.557	138400000	155.894	138400000	147.064	138400000	128.727
378	139100000	199.746	139100000	197.274	139100000	186.07	139100000	177.5	139100000	169.792	139100000	151.574	139100000	155.673	139100000	145.583	139100000	129.285
379	139300000	199.167	139300000	197.032	139300000	185.493	139300000	177.173	139300000	169.997	139300000	151.14	139300000	156.34	139300000	146.04	139300000	129.744
380	139500000	200.418	139500000	197.303	139500000	185.531	139500000	177.304	139500000	169.63	139500000	151.775	139500000	156.094	139500000	145.843	139500000	129.692
381	140200000	199.603	140200000	196.712	140200000	184.723	140200000	177.392	140200000	169.788	140200000	152.195	140200000	156.019	140200000	145.601	140200000	130.665
382	140400000	200.01	140400000	196.64	140400000	184.134	140400000	178.082	140400000	170.26	140400000	152.322	140400000	156.124	140400000	145.718	140400000	130.376
383	140600000	199.669	140600000	196.398	140600000	184.581	140600000	178.15	140600000	171.244	140600000	151.987	140600000	156.497	140600000	145.159	140600000	130.724
384	141300000	201.979	141300000	197.539	141300000	184.705	141300000	177.581	141300000	170.191	141300000	152.073	141300000	155.899	141300000	144.993	141300000	130.751
385	141500000	201.27	141500000	197.64	141500000	184.356	141500000	177.003	141500000	170.19	141500000	152.194	141500000	155.79	141500000	145.001	141500000	131.004
386	141700000	201.5	141700000	197.461	141700000	184.397	141700000	176.789	141700000	170.284	141700000	151.851	141700000	156.609	141700000	144.933	141700000	130.969
387	142400000	202.338	142400000	196.817	142400000	182.715	142400000	176.515	142400000	170.076	142400000	152.109	142400000	156.773	142400000	144.728	142400000	131.799
388	142600000	201.664	142600000	197.256	142600000	182.253	142600000	176.685	142600000	169.653	142600000	151.754	142600000	156.582	142600000	145.083	142600000	131.502
389	142800000	201.937	142800000	197.993	142800000	182.868	142800000	176.544	142800000	169.382	142800000	151.439	142800000	156.614	142800000	145.145	142800000	131.57
390	143500000	201.719	143500000	198.05	143500000	182.077	143500000	176.911	143500000	170.094	143500000	150.758	143500000	156.945	143500000	145.266	143500000	131.206
391	143700000	201.281	143700000	198.561	143700000	183.036	143700000	177.135	143700000	170.329	143700000	150.706	143700000	157.041	143700000	145.27	143700000	131.717
392	143900000	201.018	143900000	198.947	143900000	183.363	143900000	177.582	143900000	170.264	143900000	150.782	143900000	156.304	143900000	144.649	143900000	132.08
393	144600000	201.188	144600000	197.736	144600000	184.017	144600000	176.825	144600000	169.176	144600000	151.361	144600000	156.336	144600000	145.225	144600000	132.389
394	144800000	200.969	144800000	197.064	144800000	183.667	144800000	176.749	144800000	169.253	144800000	151.585	144800000	155.67	144800000	145.512	144800000	132.573
395	145000000	200.59	145000000	197.866	145000000	184.647	145000000	176.616	145000000	169.614	145000000	152.041	145000000	155.669	145000000	145.009	145000000	132.706
396	145700000	201.449	145700000	197.665	145700000	183.594	145700000	176.478	145700000	171.43	145700000	150.329	145700000	155.344	145700000	144.409	145700000	133.138
397	145900000	202.029	145900000	198.027	145900000	182.805	145900000	176.641	145900000	170.854	145900000	150.905	145900000	155.371	145900000	144.405	145900000	132.863
398	146100000	202.149	146100000	198.011	146100000	182.829	146100000	176.876	146100000	171.324	146100000	151.095	146100000	155.477	146100000	144.577	146100000	132.685
399	146800000	203.068	146800000	197.813	146800000	182.747	146800000	178.222	146800000	171.958	146800000	152.758	146800000	155.13	146800000	143.328	146800000	132.956
400	147000000	202.979	147000000	197.319	147000000	182.593	147000000	178.163	147000000	171.899	147000000	152.791	147000000	155.073	147000000	143.297	147000000	132.608
401	147200000	202.396	147200000	197.351	147200000	182.837	147200000	178.5	147200000	172.247	147200000	153.092	147200000	155.382	147200000	143.515	147200000	132.69
402	147900000	202.766	147900000	198.744	147900000	181.768	147900000	177.338	147900000	172.708	147900000	152.636	147900000	154.942	147900000	143.849	147900000	131.854
403	148100000	202.77	148100000	199.092	148100000	180.959	148100000	176.436	148100000	172.12	148100000	152.191	148100000	154.4	148100000	143.422	148100000	132.144
404	148300000	202.922	148300000	198.416	148300000	181.423	148300000	176.584	148300000	172.464	148300000	152.822	148300000	155.62	148300000	143.283	148300000	132.984
405	149000000	203.854	149000000	199.168	149000000	181.511	149000000	176.182	149000000	171.768	149000000	152.594	149000000	155.362	149000000	144.616	149000000	133.066
406	149200000	203.579	149200000	198.69	149200000	180.943	149200000	176.525	149200000	172.007	149200000	152.536	149200000	155.089	149200000	144.32	149200000	133.212
407	149400000	203.703	149400000	198.659	149400000	181.119	149400000	176.446	149400000	171.428	149400000	152.516	149400000	154.932	149400000	144.246	149400000	133.441
408	150100000	202.361	150100000	198.723	150100000	181.129	150100000	175.727	150100000	172.338	150100000	151.31	150100000	154.723	150100000	144.815	150100000	132.652
409	150300000	201.987	150300000	197.773	150300000	180.894	150300000	175.549	150300000	172.321	150300000	151.727	150300000	154.965	150300000	144.432	150300000	132.232
410	150500000	202.749	150500000	197.984	150500000	181.212	150500000	174.914	150500000	172.369	150500000	151.785	150500000	154.795	150500000	144.141	150500000	132.717
411	151200000	202.616	151200000	197.25	151200000	179.851	151200000	175.411	151200000	172.569	151200000	152.568	151200000	153.662	151200000	144.114	151200000	132.257
412	151400000	202.732	151400000	198.226	151400000	180.506	151400000	175.481	151400000	172.715	151400000	152.804	151400000	153.464	151400000	144.085	151400000	131.971
413	151600000	203.146	151600000	198.398	151600000	180.81	151600000	175.647	151600000	172.718	151600000	153.082	151600000	153.233	151600000	143.841	151600000	131.709
414	152300000	201.156	152300000	197.92	152300000	181.606	152300000	175.903	152300000	172.76	152300000	152.848	152300000	152.258	152300000	143.65	152300000	130.817
415	152500000	200.855	152500000	198.147	152500000	182.28	152500000	175.519	152500000	173.138	152500000	153.494	152500000	152.824	152500000	143.517	152500000	130.821
416	152700000	199.538	152700000	197.829	152700000	182.144	152700000	175.328	152700000	172.761	152700000	152.927	152700000	152.688	152700000	143.956	152700000	130.493
417	153400000	201.014	153400000	198.078	153400000	182.42	153400000	176.238	153400000	172.56	153400000	152.324	153400000	152.24	153400000	143.857	153400000	130.283
418	153600000	200.907	153600000	197.433	153600000	181.738	153600000	176.274	153600000	172.242	153600000	151.844	153600000	152.093	153600000	144.333	153600000	130.361
419	153800000	200.478	153800000	197.329	153800000	182.041	153800000	176.365	153800000	172.859	153800000	151.086	153800000	152.29	153800000	144.342	153800000	130.74
420	154500000	200.553	154500000	198.267	154500000	181.165	154500000	176.271	154500000	173.108	154500000	151.406	154500000	151.865	154500000	143.595	154500000	130.073
421	154700000	200.499	154700000	197.782	154700000	180.935	154700000	176.312	154700000	172.477	154700000	150.824	154700000	151.849	154700000	143.946	154700000	129.768
422	154900000	199.466	154900000	198.727	154900000	181.065	154900000	175.685	154900000	172.316	154900000	151.414	154900000	151.568	154900000	144.461	154900000	129.872
423	155600000	198.427	155600000	198.711	155600000	180.707	155600000	175.474	155600000	171.588	155600000	151.686	155600000	151.936	155600000	143.455	155600000	128.951
424	155800000	197.831	155800000	199.368	155800000	180.372	155800000	175.139	155800000	171.561	155800000	150.861	155800000	152.131	155800000	143.815	155800000	129.266
425	156000000	197.552	156000000	200.345	156000000	180.544	156000000	175.252	156000000	171.531	156000000	150.89	156000000	152.309	156000000	144.071	156000000	129.526
426	156700000	196.126	156700000	200.464	156700000	180.622	156700000	175.08	156700000	170.565	156700000	150.445	156700000	152.766	156700000	145.334	156700000	130.107
427	156900000	195.325	156900000	199.792	156900000	180.171	156900000	174.655	156900000	170.235	156900000	150.417	156900000	152.425	156900000	144.641	156900000	130.438
428	157100000	195.205	157100000	200.444	157100000	180.978	157100000	174.715	157100000	170.222	157100000	150.638	157100000	152.522	157100000	144.951	157100000	130.367
429	157800000	194.127	157800000	200.084	157800000	180.173	157800000	174.885	157800000	169.479	157800000	150.398	157800000	152.045	157800000	145.161	157800000	130.619
430	158000000	193.525	158000000	200.129	158000000	181.94	158000000	174.921	158000000	169.078	158000000	150.88	158000000	151.814	158000000	144.747	158000000	130.658
431	158200000	194.379	158200000	200.484	158200000	180.974	158200000	174.964	158200000	168.882	158200000	150.884	158200000	152	158200000	144.779	158200000	130.826
432	158900000	192.998	158900000	199.389	158900000	181.325	158900000	174.254	158900000	168.991	158900000	150.265	158900000	150.948	158900000	144.578	158900000	131.177
433	159100000	192.977	159100000	199.798	159100000	181.103	159100000	174.492	159100000	168.72	159100000	149.895	159100000	151.201	159100000	145.409	159100000	130.761
434	159300000	193.26	159300000	199.78	159300000	181.67	159300000	174.61	159300000	168.317	159300000	149.776	159300000	151.57	159300000	145.373	159300000	131.443
435	160000000	192.937	160000000	200.293	160000000	181.534	160000000	174.143	160000000	167.62	160000000	149.422	160000000	151.212	160000000	144.381	160000000	132.092
436	160200000	192.281	160200000	200.621	160200000	181.546	160200000	174.329	160200000	167.387	160200000	150.368	160200000	151.154	160200000	144.324	160200000	132.348
437	160400000	193.362	160400000	201.189	160400000	181.525	160400000	174.394	160400000	167.035	160400000	150.337	160400000	151.847	160400000	144.18	160400000	132.573
438	161100000	192.49	161100000	200.219	161100000	181.428	161100000	174.421	161100000	167.617	161100000	150.426	161100000	151.834	161100000	143.568	161100000	132.222
439	161300000	192.223	161300000	200.285	161300000	180.988	161300000	174.028	161300000	167.454	161300000	150.799	161300000	152.133	161300000	143.751	161300000	131.692
440	161500000	192.451	161500000	200.278	161500000	181.555	161500000	174.48	161500000	167.768	161500000	150.244	161500000	151.852	161500000	143.7	161500000	131.705
441	162200000	192.434	162200000	199.815	162200000	181.77	162200000	175.047	162200000	167.255	162200000	151.341	162200000	152.053	162200000	143.792	162200000	131.504
442	162400000	192.473	162400000	199.42	162400000	181.797	162400000	175.316	162400000	167.779	162400000	150.979	162400000	151.764	162400000	143.646	162400000	131.674
443	162600000	192.402	162600000	199.374	162600000	181.557	162600000	176.286	162600000	167.724	162600000	151.653	162600000	151.851	162600000	143.468	162600000	132.395
444	163300000	192.25	163300000	200.015	163300000	181.386	163300000	175.007	163300000	167.581	163300000	151.428	163300000	151.971	163300000	142.129	163300000	132.116
445	163500000	191.901	163500000	199.416	163500000	181.015	163500000	174.962	163500000	167.619	163500000	151.16	163500000	151.866	163500000	141.905	163500000	131.925
446	163700000	192.128	163700000	200.038	163700000	180.642	163700000	175.003	163700000	167.843	163700000	151.029	163700000	151.849	163700000	141.685	163700000	131.874
447	164400000	192.704	164400000	198.47	164400000	179.9	164400000	175.843	164400000	168.151	164400000	150.153	164400000	152.145	164400000	142.08	164400000	132.791
448	164600000	193.207	164600000	198.907	164600000	179.419	164600000	175.806	164600000	167.651	164600000	150.118	164600000	151.991	164600000	142.168	164600000	132.467
449	164800000	193.643	164800000	198.746	164800000	180.859	164800000	176.366	164800000	168.104	164800000	149.556	164800000	151.777	164800000	142.033	164800000	132.673
450	165500000	193.146	165500000	197.901	165500000	180.507	165500000	176.215	165500000	168.923	165500000	150.021	165500000	151.902	165500000	142.052	165500000	132.505
451	165700000	192.736	165700000	198.146	165700000	180.847	165700000	175.988	165700000	168.878	165700000	150.569	165700000	151.824	165700000	140.937	165700000	132.198
452	165900000	192.868	165900000	197.59	165900000	180.979	165900000	176.372	165900000	168.728	165900000	150.582	165900000	152.681	165900000	140.841	165900000	132.537
453	166600000	192.653	166600000	197.097	166600000	181.36	166600000	175.671	166600000	168.597	166600000	149.876	166600000	152.04	166600000	141.261	166600000	132.918
454	166800000	191.978	166800000	197.008	166800000	182.42	166800000	175.165	166800000	168.858	166800000	149.939	166800000	152.266	166800000	140.548	166800000	132.783
455	167000000	191.464	167000000	197.214	167000000	182.374	167000000	175.864	167000000	168.912	167000000	150.119	167000000	152.304	167000000	140.936	167000000	132.263
456	167700000	190.559	167700000	197.707	167700000	181.701	167700000	175.47	167700000	168.309	167700000	150.734	167700000	152.084	167700000	140.596	167700000	131.528
457	167900000	190.976	167900000	197.536	167900000	181.862	167900000	175.274	167900000	168.22	167900000	150.652	167900000	152.038	167900000	140.815	167900000	131.417
458	168100000	191.326	168100000	198.225	168100000	181.471	168100000	174.631	168100000	168.557	168100000	150.831	168100000	152.022	168100000	140.886	168100000	132.141
459	168800000	191.67	168800000	197.554	168800000	181.065	168800000	175.593	168800000	168.127	168800000	149.63	168800000	150.631	168800000	141.809	168800000	132.356
460	169000000	190.956	169000000	197.604	169000000	181.963	169000000	175.372	169000000	168.271	169000000	149.645	169000000	150.805	169000000	141.586	169000000	132.327
461	169200000	190.747	169200000	197.416	169200000	181.399	169200000	176.527	169200000	169.075	169200000	149.848	169200000	150.51	169200000	141.239	169200000	132.94
462	169900000	190.751	169900000	197.33	169900000	180.86	169900000	177.215	169900000	169.992	169900000	149.255	169900000	149.409	169900000	141.573	169900000	133.057
463	170100000	191.47	170100000	198.112	170100000	180.354	170100000	176.607	170100000	170.426	170100000	149.6	170100000	149.442	170100000	141.025	170100000	132.644
464	170300000	193.063	170300000	198.759	170300000	180.95	170300000	176.738	170300000	170.306	170300000	149.575	170300000	149.119	170300000	141.429	170300000	132.815
465	171000000	193.1	171000000	198.654	171000000	179.965	171000000	177.222	171000000	170.11	171000000	149.141	171000000	149.323	171000000	141.03	171000000	133.119
466	171200000	193.094	171200000	198.04	171200000	180.092	171200000	177.528	171200000	170.576	171200000	150.17	171200000	149.671	171200000	141.234	171200000	132.845
467	171400000	193.077	171400000	198.021	171400000	180.017	171400000	177.379	171400000	170.074	171400000	149.707	171400000	150.51	171400000	140.833	171400000	133.253
468	172100000	193.463	172100000	198.135	172100000	180.185	172100000	178.476	172100000	171.577	172100000	149.355	172100000	150.98	172100000	140.166	172100000	132.542
469	172300000	192.697	172300000	197.612	172300000	180.441	172300000	178.214	172300000	172.013	172300000	149.462	172300000	150.863	172300000	140.059	172300000	132.703
470	172500000	193.07	172500000	198.281	172500000	181.244	172500000	178.74	172500000	171.748	172500000	149.669	172500000	150.485	172500000	139.988	172500000	132.662
471	173200000	194.006	173200000	197.513	173200000	181.568	173200000	179.228	173200000	171.563	173200000	150.215	173200000	150.67	173200000	139.698	173200000	133.121
472	173400000	194.455	173400000	197.437	173400000	182.025	173400000	178.985	173400000	171.906	173400000	149.837	173400000	150.334	173400000	139.9	173400000	132.721
473	173600000	195.12	173600000	197.184	173600000	181.549	173600000	178.534	173600000	172.231	173600000	149.798	173600000	150.352	173600000	139.79	173600000	132.836
474	174300000	195.861	174300000	197.41	174300000	183.039	174300000	179.976	174300000	171.935	174300000	149.809	174300000	149.832	174300000	139.831	174300000	133.031
475	174500000	195.897	174500000	197.25	174500000	184.108	174500000	180.245	174500000	171.937	174500000	149.979	174500000	149.54	174500000	139.768	174500000	133.66
476	174700000	195.598	174700000	197.298	174700000	183.729	174700000	180.324	174700000	171.936	174700000	149.846	174700000	149.493	174700000	140.218	174700000	133.18
477	175400000	194.501	175400000	196.77	175400000	183.142	175400000	180.529	175400000	172.436	175400000	149.684	175400000	148.801	175400000	139.775	175400000	132.332
478	175600000	196.001	175600000	196.569	175600000	182.826	175600000	180.633	175600000	173.324	175600000	150.194	175600000	148.908	175600000	140.447	175600000	131.787
479	175800000	196.3	175800000	195.989	175800000	181.841	175800000	181.064	175800000	173.547	175800000	150.389	175800000	148.872	175800000	139.847	175800000	131.682
480	176500000	195.433	176500000	195.293	176500000	181.67	176500000	181.892	176500000	173.777	176500000	151.006	176500000	149.496	176500000	139.563	176500000	131.254
481	176700000	196.14	176700000	195.566	176700000	182.178	176700000	181.722	176700000	173.926	176700000	150.802	176700000	149.499	176700000	140.215	176700000	131.367
482	176900000	196.087	176900000	195.783	176900000	182.415	176900000	181.847	176900000	173.908	176900000	150.951	176900000	150.127	176900000	140.032	176900000	131.014
483	177600000	196.632	177600000	195.194	177600000	183.372	177600000	180.971	177600000	174.211	177600000	151.634	177600000	150.371	177600000	140.316	177600000	130.815
484	177800000	196.955	177800000	194.483	177800000	182.909	177800000	180.524	177800000	174.322	177800000	151.36	177800000	150.614	177800000	140.144	177800000	130.507
485	178000000	196.233	178000000	194.983	178000000	182.605	178000000	181.455	178000000	173.828	178000000	151.424	178000000	151.081	178000000	139.953	178000000	130.712
486	178700000	197.463	178700000	194.657	178700000	181.702	178700000	180.831	178700000	173.291	178700000	152.037	178700000	151.458	178700000	140.658	178700000	129.448
487	178900000	197.802	178900000	193.779	178900000	182.01	178900000	180.964	178900000	172.675	178900000	151.875	178900000	151.728	178900000	140.873	178900000	129.611
488	179100000	197.326	179100000	194.512	179100000	183.462	179100000	180.54	179100000	172.92	179100000	151.69	179100000	151.4	179100000	140.865	179100000	129.787
489	179800000	197.5	179800000	193.536	179800000	183.456	179800000	180.267	179800000	173.688	179800000	152.85	179800000	151.331	179800000	140.296	179800000	130.898
490	180000000	197.094	180000000	194.48	180000000	182.953	180000000	180.868	180000000	174.63	180000000	152.319	180000000	151.401	180000000	140.414	180000000	130.638
491	180200000	197.704	180200000	194.478	180200000	183.354	180200000	180.896	180200000	173.958	180200000	152.337	180200000	151.188	180200000	140.335	180200000	130.517
492	180900000	197.114	180900000	195.058	180900000	182.409	180900000	180.71	180900000	173.537	180900000	152.778	180900000	151.06	180900000	140.83	180900000	130.322
493	181100000	197.112	181100000	195.411	181100000	182.291	181100000	181.109	181100000	172.865	181100000	152.147	181100000	150.928	181100000	140.446	181100000	129.867
494	181300000	197.244	181300000	195.015	181300000	182.673	181300000	181.174	181300000	172.446	181300000	152.958	181300000	151.019	181300000	140.797	181300000	129.51
495	182000000	198.007	182000000	194.852	182000000	182.066	182000000	180.273	182000000	172.106	182000000	152.429	182000000	151.481	182000000	139.887	182000000	130.531
496	182200000	199.068	182200000	194.761	182200000	182.095	182200000	180.894	182200000	172.887	182200000	152.106	182200000	150.615	182200000	140.609	182200000	130.567
497	182400000	198.818	182400000	195.284	182400000	181.893	182400000	181.205	182400000	172.952	182400000	152.304	182400000	150.769	182400000	140.467	182400000	130.137
498	183100000	197.384	183100000	195.266	183100000	181.188	183100000	181.339	183100000	171.443	183100000	152.484	183100000	150.35	183100000	139.793	183100000	130.628
499	183300000	197.46	183300000	194.79	183300000	180.726	183300000	181.31	183300000	171.103	183300000	153.031	183300000	150.647	183300000	139.908	183300000	131.094
500	183500000	196.946	183500000	194.893	183500000	180.775	183500000	180.156	183500000	171.125	183500000	152.76	183500000	150.587	183500000	139.784	183500000	131.002
501	184200000	196.737	184200000	194.964	184200000	181.115	184200000	179.722	184200000	169.573	184200000	151.753	184200000	151.032	184200000	139.689	184200000	130.464
502	184400000	197.886	184400000	194.819	184400000	180.521	184400000	178.984	184400000	169.647	184400000	153.121	184400000	150.563	184400000	140.139	184400000	130.457
503	184600000	197.524	184600000	194.969	184600000	181.091	184600000	179.487	184600000	169.627	184600000	152.976	184600000	149.9	184600000	140.823	184600000	130.726
504	185300000	197.22	185300000	196.283	185300000	180.35	185300000	178.919	185300000	169.872	185300000	152.205	185300000	150.7	185300000	140.667	185300000	130.492
505	185500000	197.188	185500000	196.333	185500000	180.905	185500000	179.153	185500000	169.006	185500000	152.143	185500000	150.58	185500000	140.942	185500000	130.087
506	185700000	197.274	185700000	196.803	185700000	181.121	185700000	178.976	185700000	168.785	185700000	152.864	185700000	150.687	185700000	140.777	185700000	130.342
507	186400000	197.435	186400000	194.652	186400000	181.216	186400000	179.98	186400000	169.137	186400000	151.781	186400000	149.434	186400000	140.432	186400000	130.923
508	186600000	197.103	186600000	195.533	186600000	182.177	186600000	180.48	186600000	168.704	186600000	151.902	186600000	149.213	186600000	140.779	186600000	131.143
509	186800000	196.497	186800000	195.223	186800000	181.591	186800000	180.298	186800000	168.862	186800000	152.91	186800000	149.59	186800000	140.362	186800000	131.102
510	187500000	195.877	187500000	195.9	187500000	181.441	187500000	180.796	187500000	168.542	187500000	152.857	187500000	148.476	187500000	140.95	187500000	130.867
511	187700000	195.783	187700000	195.782	187700000	181.992	187700000	180.36	187700000	169.247	187700000	153.306	187700000	148.367	187700000	140.988	187700000	130.903
512	187900000	195.616	187900000	195.782	187900000	182.435	187900000	180.508	187900000	169.64	187900000	153.347	187900000	148.985	187900000	140.687	187900000	130.018
513	188600000	196.232	188600000	194.023	188600000	182.17	188600000	179.038	188600000	169.813	188600000	152.697	188600000	149.32	188600000	140.222	188600000	129.081
514	188800000	195.896	188800000	194.429	188800000	181.465	188800000	179.053	188800000	169.434	188800000	152.813	188800000	149.325	188800000	140.065	188800000	129.296
515	189000000	196.198	189000000	194.61	189000000	181.829	189000000	178.798	189000000	169.761	189000000	152.368	189000000	149.071	189000000	140.073	189000000	129.466
516	189700000	196.962	189700000	194.442	189700000	181.475	189700000	178.795	189700000	169.519	189700000	153.028	189700000	149.191	189700000	139.834	189700000	129.464
517	189900000	196.853	189900000	194.611	189900000	181.9	189900000	178.536	189900000	169.553	189900000	153.235	189900000	149.042	189900000	139.267	189900000	129.674
518	190100000	196.979	190100000	195.147	190100000	182.466	190100000	178.362	190100000	170.184	190100000	153.009	190100000	148.697	190100000	139.16	190100000	130.516
519	190800000	196.866	190800000	194.105	190800000	183.23	190800000	178.848	190800000	169.491	190800000	151.893	190800000	147.739	190800000	138.315	190800000	130.344
520	191000000	196.819	191000000	193.868	191000000	182.823	191000000	178.929	191000000	169.349	191000000	152.598	191000000	147.773	191000000	137.913	191000000	131.092
521	191200000	197.674	191200000	193.936	191200000	182.912	191200000	178.561	191200000	169.466	191200000	152.846	191200000	147.601	191200000	137.485	191200000	130.771
522	191900000	197.763	191900000	193.478	191900000	184.054	191900000	179.151	191900000	169.867	191900000	152.489	191900000	148.215	191900000	137.378	191900000	131.538
523	192100000	197.853	192100000	193.815	192100000	183.864	192100000	179.032	192100000	169.985	192100000	151.925	192100000	148.054	192100000	137.44	192100000	131.053
524	192300000	196.854	192300000	193.623	192300000	184.14	192300000	178.51	192300000	169.915	192300000	152.152	192300000	147.986	192300000	138.055	192300000	131.098
525	193000000	195.733	193000000	192.189	193000000	185.028	193000000	178.886	193000000	170.078	193000000	151.852	193000000	149.086	193000000	137.05	193000000	131.359
526	193200000	195.793	193200000	192.007	193200000	184.933	193200000	179.276	193200000	170.27	193200000	152.282	193200000	148.979	193200000	136.883	193200000	131.545
527	193400000	196.049	193400000	191.884	193400000	185.062	193400000	179.702	193400000	170.301	193400000	153.022	193400000	149.744	193400000	137.287	193400000	132.321
528	194100000	194.695	194100000	192.674	194100000	184.022	194100000	179.454	194100000	171.578	194100000	152.357	194100000	149.957	194100000	137.481	194100000	132.537
529	194300000	195.37	194300000	193.118	194300000	183.417	194300000	178.972	194300000	171.527	194300000	152.654	194300000	149.79	194300000	137.285	194300000	132.897
530	194500000	194.254	194500000	192.793	194500000	183.962	194500000	178.831	194500000	172.197	194500000	153.337	194500000	149.638	194500000	137.465	194500000	133.027
531	195200000	195.338	195200000	192.433	195200000	184.011	195200000	179.435	195200000	171.253	195200000	153.159	195200000	149.38	195200000	137.549	195200000	131.979
532	195400000	195.219	195400000	192.487	195400000	184.426	195400000	179.775	195400000	171.331	195400000	153.68	195400000	149.444	195400000	137.102	195400000	132.465
533	195600000	195.333	195600000	192.351	195600000	183.859	195600000	179.086	195600000	171.088	195600000	153.766	195600000	149.202	195600000	137.173	195600000	132.337
534	196300000	195.935	196300000	192.548	196300000	183.987	196300000	177.871	196300000	170.68	196300000	154.197	196300000	149.487	196300000	137.552	196300000	132.207
535	196500000	195.892	196500000	192.031	196500000	184.081	196500000	177.835	196500000	171.27	196500000	155.025	196500000	149.475	196500000	137.608	196500000	132.503
536	196700000	196.294	196700000	192.7	196700000	183.674	196700000	177.875	196700000	170.832	196700000	154.372	196700000	149.56	196700000	137.774	196700000	132.115
537	197400000	196.353	197400000	192.116	197400000	184.22	197400000	177.244	197400000	170.997	197400000	154.654	197400000	149.439	197400000	138.234	197400000	132.215
538	197600000	197.221	197600000	192.368	197600000	184.326	197600000	177.072	197600000	170.585	197600000	154.329	197600000	149.795	197600000	138.846	197600000	131.586
539	197800000	197.431	197800000	191.182	197800000	183.516	197800000	176.213	197800000	171.191	197800000	154.77	197800000	150.077	197800000	138.935	197800000	132.234
540	198500000	197.439	198500000	191.64	198500000	184.706	198500000	175.364	198500000	170.828	198500000	155.296	198500000	150.729	198500000	137.986	198500000	132.024
541	198700000	196.701	198700000	191.89	198700000	184.585	198700000	175.866	198700000	171.54	198700000	154.998	198700000	151.174	198700000	137.886	198700000	132.266
542	198900000	197.311	198900000	191.931	198900000	184.211	198900000	175.64	198900000	171.008	198900000	154.897	198900000	151.418	198900000	138.567	198900000	131.993
543	199600000	196.487	199600000	190.904	199600000	183.631	199600000	176.057	199600000	169.993	199600000	155.187	199600000	151.052	199600000	138.585	199600000	132.597
544	199800000	197.108	199800000	190.849	199800000	183.047	199800000	175.514	199800000	169.982	199800000	154.958	199800000	151.006	199800000	138.5	199800000	132.093
545	200000000	196.598	200000000	190.896	200000000	183.541	200000000	175.233	200000000	170.967	200000000	154.726	200000000	150.549	200000000	138.391	200000000	132.031
546	200700000	197.064	200700000	190.669	200700000	182.569	200700000	175.318	200700000	171.181	200700000	155.019	200700000	150.708	200700000	138.04	200700000	132.009
547	200900000	197.21	200900000	190.983	200900000	182.395	200900000	175.519	200900000	172.154	200900000	154.713	200900000	150.706	200900000	137.998	200900000	131.966
548	201100000	197.852	201100000	191.123	201100000	181.628	201100000	175.383	201100000	172.079	201100000	154.929	201100000	151.12	201100000	137.678	201100000	131.436
549	201800000	198.292	201800000	191.229	201800000	182.622	201800000	174.861	201800000	172.075	201800000	154.925	201800000	151.328	201800000	137.882	201800000	132.184
550	202000000	198.016	202000000	191.423	202000000	183.418	202000000	175.135	202000000	171.558	202000000	154.535	202000000	151.053	202000000	138.578	202000000	132.092
551	202200000	197.699	202200000	191.274	202200000	184.278	202200000	175.171	202200000	171.071	202200000	154.006	202200000	150.828	202200000	138.302	202200000	132.084
552	202900000	196.883	202900000	191.62	202900000	184.072	202900000	176.78	202900000	169.668	202900000	154.248	202900000	151.497	202900000	138.819	202900000	131.875
553	203100000	197.295	203100000	191.968	203100000	183.975	203100000	176.194	203100000	169.45	203100000	153.859	203100000	151.266	203100000	138.541	203100000	132.531
554	203300000	197.037	203300000	191.384	203300000	184.383	203300000	175.929	203300000	168.931	203300000	154.277	203300000	150.898	203300000	138.806	203300000	132.485
555	204000000	195.663	204000000	191.141	204000000	184.212	204000000	176.568	204000000	167.193	204000000	153.553	204000000	151.104	204000000	139.973	204000000	132.432
556	204200000	196.541	204200000	191.226	204200000	184.564	204200000	176.113	204200000	167.032	204200000	152.679	204200000	151.334	204200000	140.06	204200000	132.456
557	204400000	196.55	204400000	192.086	204400000	184.293	204400000	176.756	204400000	167.142	204400000	152.592	204400000	151.484	204400000	139.844	204400000	132.328
558	205100000	196.072	205100000	192.302	205100000	184.79	205100000	175.264	205100000	167.699	205100000	153.528	205100000	152.06	205100000	139.549	205100000	132.3
559	205300000	196.098	205300000	191.726	205300000	185.221	205300000	175.55	205300000	167.82	205300000	153.573	205300000	151.968	205300000	140.107	205300000	131.526
560	205500000	196.578	205500000	191.579	205500000	185.184	205500000	175.692	205500000	167.545	205500000	153.574	205500000	152.372	205500000	139.771	205500000	131.9
561	206200000	197.031	206200000	190.812	206200000	184.363	206200000	174.653	206200000	167.484	206200000	153.259	206200000	151.945	206200000	140.098	206200000	132.002
562	206400000	196.009	206400000	190.969	206400000	184.819	206400000	173.644	206400000	166.768	206400000	153.564	206400000	152.362	206400000	139.423	206400000	131.695
563	206600000	195.975	206600000	191.375	206600000	186.428	206600000	173.829	206600000	167.524	206600000	153.64	206600000	152.54	206600000	140.097	206600000	131.388
564	207300000	195.964	207300000	191.379	207300000	185.708	207300000	173.435	207300000	167.541	207300000	152.402	207300000	152.521	207300000	139.671	207300000	131.727
565	207500000	195.476	207500000	190.673	207500000	185.783	207500000	173.591	207500000	166.829	207500000	152.475	207500000	152.029	207500000	139.638	207500000	131.888
566	207700000	196.236	207700000	191.13	207700000	185.599	207700000	173.285	207700000	167.438	207700000	152.164	207700000	151.893	207700000	139.884	207700000	131.024
567	208400000	197.257	208400000	191.732	208400000	186.522	208400000	173.044	208400000	167.177	208400000	153.417	208400000	152.019	208400000	139.857	208400000	131.644
568	208600000	198.516	208600000	191.904	208600000	186.754	208600000	173.45	208600000	166.673	208600000	152.729	208600000	152.17	208600000	139.801	208600000	131.295
569	208800000	197.838	208800000	192.213	208800000	186.379	208800000	174.314	208800000	166.818	208800000	151.841	208800000	152.102	208800000	139.944	208800000	131.79
570	209500000	197.188	209500000	191.833	209500000	186.315	209500000	174.133	209500000	165.235	209500000	150.908	209500000	151.763	209500000	139.449	209500000	131.737
571	209700000	197.014	209700000	191.962	209700000	186.411	209700000	174.33	209700000	164.908	209700000	150.722	209700000	151.968	209700000	139.205	209700000	132.019
572	209900000	196.717	209900000	191.407	209900000	186.656	209900000	175.089	209900000	164.854	209900000	151.057	209900000	152.416	209900000	139.418	209900000	131.81
573	210600000	197.595	210600000	190.585	210600000	186.554	210600000	174.762	210600000	164.486	210600000	152.043	210600000	152.396	210600000	138.438	210600000	130.948
574	210800000	197.091	210800000	190.892	210800000	186.942	210800000	174.662	210800000	164.293	210800000	151.695	210800000	152.153	210800000	138.661	210800000	130.906
575	211000000	197.082	211000000	191.039	211000000	185.744	211000000	174.505	211000000	163.833	211000000	151.545	211000000	152.599	211000000	138.714	211000000	131.384
576	211700000	197.474	211700000	189.765	211700000	185.97	211700000	173.83	211700000	163.569	211700000	151.821	211700000	152.913	211700000	138.582	211700000	130.304
577	211900000	197.978	211900000	189.97	211900000	185.866	211900000	173.949	211900000	163.665	211900000	150.639	211900000	152.792	211900000	138.417	211900000	130.379
578	212100000	198.264	212100000	189.6	212100000	184.746	212100000	174.718	212100000	162.971	212100000	151.859	212100000	152.898	212100000	138.497	212100000	130.637
579	212800000	198.027	212800000	189.086	212800000	184.132	212800000	173.869	212800000	163.076	212800000	151.601	212800000	152.353	212800000	138.73	212800000	130.182
580	213000000	198.066	213000000	189.314	213000000	184.15	213000000	173.673	213000000	162.337	213000000	151.663	213000000	151.819	213000000	138.911	213000000	129.801
581	213200000	198.19	213200000	189.836	213200000	184.328	213200000	174.026	213200000	161.72	213200000	152.395	213200000	151.67	213200000	139.15	213200000	129.544
582	213900000	198.317	213900000	189.616	213900000	183.841	213900000	174.329	213900000	161.955	213900000	152.964	213900000	150.654	213900000	138.46	213900000	129.263
583	214100000	198.064	214100000	189.956	214100000	184.225	214100000	173.868	214100000	161.359	214100000	152.861	214100000	150.36	214100000	138.524	214100000	129.341
584	214300000	197.381	214300000	190.396	214300000	184.457	214300000	173.986	214300000	161.285	214300000	153.025	214300000	150.17	214300000	138.512	214300000	129.245
585	215000000	198.583	215000000	189.772	215000000	183.223	215000000	173.575	215000000	161.142	215000000	152.112	215000000	150.24	215000000	138.746	215000000	128.778
586	215200000	199.202	215200000	189.523	215200000	183.091	215200000	173.516	215200000	160.983	215200000	152.294	215200000	149.818	215200000	138.366	215200000	129.236
587	215400000	199.565	215400000	190.651	215400000	182.784	215400000	174.229	215400000	161.42	215400000	151.695	215400000	150.231	215400000	139.246	215400000	129.551
588	216100000	200.083	216100000	189.394	216100000	182.356	216100000	173.878	216100000	161.955	216100000	152.508	216100000	150.101	216100000	139.054	216100000	130.463
589	216300000	199.952	216300000	189.23	216300000	182.647	216300000	173.823	216300000	162.187	216300000	151.807	216300000	149.991	216300000	138.9	216300000	130.463
590	216500000	200.499	216500000	189.105	216500000	182.072	216500000	172.867	216500000	161.906	216500000	152.544	216500000	150.08	216500000	138.678	216500000	130.441
591	217200000	202.187	217200000	189.674	217200000	181.866	217200000	173.336	217200000	162.622	217200000	153.454	217200000	150.967	217200000	137.95	217200000	129.577
592	217400000	201.956	217400000	189.96	217400000	181.518	217400000	173.08	217400000	163.253	217400000	152.678	217400000	151.139	217400000	137.657	217400000	129.413
593	217600000	202.72	217600000	190.253	217600000	182.219	217600000	173.172	217600000	163.429	217600000	153.396	217600000	151.068	217600000	137.55	217600000	129.685
594	218300000	201.924	218300000	190.55	218300000	181.471	218300000	172.87	218300000	163.592	218300000	154.03	218300000	151.316	218300000	137.54	218300000	129.796
595	218500000	201.497	218500000	190.098	218500000	181.118	218500000	173.337	218500000	163.324	218500000	153.765	218500000	150.721	218500000	137.287	218500000	129.726
596	218700000	202.036	218700000	190.216	218700000	180.565	218700000	173.707	218700000	163.197	218700000	154.8	218700000	151.057	218700000	136.882	218700000	129.431
597	219400000	201.875	219400000	191.422	219400000	181.305	219400000	174.217	219400000	163.821	219400000	154.053	219400000	150.32	219400000	137.268	219400000	129.388
598	219600000	201.417	219600000	191.285	219600000	181.322	219600000	174.638	219600000	163.177	219600000	154.211	219600000	150.312	219600000	136.979	219600000	128.619
599	219800000	201.397	219800000	191.476	219800000	181.384	219800000	175.022	219800000	162.501	219800000	154.208	219800000	150.544	219800000	137.063	219800000	128.14
600	220500000	202.876	220500000	192.27	220500000	181.348	220500000	174.185	220500000	162.738	220500000	154.257	220500000	150.134	220500000	137.035	220500000	128.396
601	220700000	202.871	220700000	192.291	220700000	180.737	220700000	174.092	220700000	162.102	220700000	153.575	220700000	149.361	220700000	137.345	220700000	128.637
602	220900000	202.196	220900000	193.031	220900000	181.042	220900000	173.621	220900000	162.435	220900000	154.436	220900000	149.765	220900000	136.996	220900000	128.541
603	221600000	200.612	221600000	192.168	221600000	181.547	221600000	173.356	221600000	162.824	221600000	153.812	221600000	148.557	221600000	136.191	221600000	129.515
604	221800000	200.407	221800000	192.885	221800000	181.563	221800000	174.219	221800000	162.292	221800000	154.042	221800000	149.382	221800000	136.182	221800000	129.53
605	222000000	200.278	222000000	193.342	222000000	182.449	222000000	174.863	222000000	162.611	222000000	154.252	222000000	148.881	222000000	135.593	222000000	129.415
606	222700000	198.571	222700000	192.126	222700000	182.862	222700000	174.269	222700000	162.114	222700000	155.25	222700000	148.779	222700000	134.8	222700000	130.067
607	222900000	198.267	222900000	191.89	222900000	182.602	222900000	174.381	222900000	161.974	222900000	154.655	222900000	147.961	222900000	135.187	222900000	129.453
608	223100000	198.239	223100000	192.094	223100000	183.131	223100000	174.403	223100000	161.891	223100000	154.785	223100000	147.897	223100000	134.796	223100000	129.817
609	223800000	197.428	223800000	193.094	223800000	182.145	223800000	173.819	223800000	161.103	223800000	154.447	223800000	147.908	223800000	135.685	223800000	129.215
610	224000000	196.791	224000000	192.704	224000000	182.345	224000000	173.275	224000000	160.696	224000000	154.593	224000000	148.183	224000000	135.396	224000000	129.091
611	224200000	196.359	224200000	192.986	224200000	182.355	224200000	172.767	224200000	161.698	224200000	154.153	224200000	147.24	224200000	135.791	224200000	129.534
612	224900000	195.575	224900000	192.204	224900000	182.298	224900000	172.943	224900000	162.215	224900000	154.445	224900000	147.565	224900000	135.004	224900000	129.567
613	225100000	195.418	225100000	192.358	225100000	182.554	225100000	172.478	225100000	162.051	225100000	154.691	225100000	147.424	225100000	135.427	225100000	129.763
614	225300000	195.882	225300000	191.592	225300000	183.196	225300000	172.731	225300000	162.203	225300000	154.779	225300000	147.57	225300000	135.956	225300000	129.256
615	226000000	197.055	226000000	190.39	226000000	181.656	226000000	172.724	226000000	162.562	226000000	155.137	226000000	147.435	226000000	136.683	226000000	129.85
616	226200000	197.535	226200000	190.566	226200000	181.197	226200000	172.893	226200000	162.282	226200000	154.984	226200000	147.405	226200000	136.393	226200000	130.084
617	226400000	198.055	226400000	190.613	226400000	181.04	226400000	172.75	226400000	161.554	226400000	155.794	226400000	147.781	226400000	137.07	226400000	129.836
618	227100000	198.998	227100000	189.429	227100000	182.193	227100000	173.338	227100000	161.239	227100000	155.152	227100000	147.101	227100000	135.742	227100000	130.252
619	227300000	198.673	227300000	189.037	227300000	182.275	227300000	173.811	227300000	161.543	227300000	155.52	227300000	147.952	227300000	136.054	227300000	130.386
620	227500000	198.55	227500000	189.088	227500000	182.552	227500000	174.139	227500000	161.453	227500000	154.731	227500000	147.65	227500000	135.839	227500000	130.681
621	228200000	198.449	228200000	188.46	228200000	182.204	228200000	174.81	228200000	161.248	228200000	154.851	228200000	147.734	228200000	135.614	228200000	130.633
622	228400000	198.88	228400000	188.063	228400000	182.699	228400000	174.557	228400000	161.164	228400000	154.866	228400000	148.008	228400000	135.764	228400000	130.313
623	228600000	198.954	228600000	188.379	228600000	182.732	228600000	175.532	228600000	160.448	228600000	155.4	228600000	147.675	228600000	135.12	228600000	130.908
624	229300000	198.909	229300000	188.125	229300000	183.723	229300000	175.7	229300000	160.808	229300000	156.152	229300000	147.682	229300000	136.214	229300000	130.798
625	229500000	199.052	229500000	188.438	229500000	183.283	229500000	176.215	229500000	160.146	229500000	156.011	229500000	148.111	229500000	136.619	229500000	130.8
626	229700000	198.971	229700000	187.894	229700000	184.323	229700000	175.852	229700000	160.375	229700000	155.773	229700000	148.566	229700000	137.105	229700000	131.502
627	230400000	199.166	230400000	188.187	230400000	182.04	230400000	175.543	230400000	161.185	230400000	154.947	230400000	148.502	230400000	137.475	230400000	131.113
628	230600000	198.258	230600000	187.847	230600000	182.433	230600000	175.601	230600000	161.783	230600000	154.113	230600000	148.723	230600000	137.835	230600000	131.038
629	230800000	198.877	230800000	188.247	230800000	183.469	230800000	175.749	230800000	161.481	230800000	154.519	230800000	148.732	230800000	138.095	230800000	130.842
630	231500000	198.483	231500000	189.159	231500000	183.326	231500000	176.006	231500000	161.093	231500000	154.856	231500000	149.284	231500000	138.302	231500000	129.234
631	231700000	199.365	231700000	188.381	231700000	183.105	231700000	176.306	231700000	160.828	231700000	154.716	231700000	149.545	231700000	137.925	231700000	129.274
632	231900000	199.056	231900000	188.543	231900000	182.653	231900000	175.997	231900000	160.761	231900000	154.664	231900000	149.888	231900000	137.816	231900000	129.824
633	232600000	197.39	232600000	188.893	232600000	183.314	232600000	176.153	232600000	160.994	232600000	155.114	232600000	149.487	232600000	137.376	232600000	130.245
634	232800000	197.921	232800000	188.447	232800000	183.051	232800000	176.508	232800000	160.922	232800000	155.768	232800000	149.886	232800000	137.651	232800000	129.921
635	233000000	198.109	233000000	189.28	233000000	182.99	233000000	176.761	233000000	161.318	233000000	155.069	233000000	150.012	233000000	137.563	233000000	130.188
636	233700000	199.36	233700000	189.457	233700000	181.89	233700000	177.153	233700000	161.073	233700000	155.281	233700000	150.394	233700000	136.948	233700000	130.564
637	233900000	199.213	233900000	188.842	233900000	181.757	233900000	177.149	233900000	161.075	233900000	155.046	233900000	150.25	233900000	136.991	233900000	131.149
638	234100000	200.961	234100000	189.163	234100000	181.572	234100000	177.045	234100000	161.434	234100000	154.891	234100000	151.054	234100000	137.666	234100000	130.787
639	234800000	201.871	234800000	188.876	234800000	180.152	234800000	177.215	234800000	161.637	234800000	155.042	234800000	150.81	234800000	138.114	234800000	130.477
640	235000000	201.377	235000000	188.181	235000000	179.872	235000000	177.832	235000000	162.369	235000000	154.57	235000000	150.823	235000000	138.106	235000000	130.406
641	235200000	201.59	235200000	187.737	235200000	179.826	235200000	177.522	235200000	162.225	235200000	154.927	235200000	150.411	235200000	138.2	235200000	130.168
642	235900000	200.405	235900000	187.202	235900000	179.592	235900000	177.75	235900000	162.903	235900000	154.173	235900000	148.468	235900000	138.014	235900000	130.475
643	236100000	200.685	236100000	187.187	236100000	179.486	236100000	177.807	236100000	163.552	236100000	153.637	236100000	148.974	236100000	137.795	236100000	130.749
644	236300000	200.151	236300000	187.305	236300000	179.557	236300000	177.533	236300000	163.342	236300000	154.033	236300000	148.554	236300000	138.15	236300000	131.341
645	237000000	200.439	237000000	187.544	237000000	180.44	237000000	176.572	237000000	163.459	237000000	153.535	237000000	148.789	237000000	138.568	237000000	130.896
646	237200000	200.236	237200000	188	237200000	180.097	237200000	176.443	237200000	163.343	237200000	153.429	237200000	148.876	237200000	138.531	237200000	130.705
647	237400000	200.463	237400000	188.122	237400000	180.763	237400000	176.261	237400000	163.192	237400000	153.354	237400000	149.238	237400000	138.218	237400000	130.215
648	238100000	200.863	238100000	188.085	238100000	179.704	238100000	177.371	238100000	163.089	238100000	153.154	238100000	150.586	238100000	138.71	238100000	130.832
649	238300000	201.087	238300000	188.281	238300000	179.582	238300000	177.167	238300000	163.525	238300000	152.668	238300000	151.302	238300000	138.27	238300000	130.898
650	238500000	201.477	238500000	188.549	238500000	179.599	238500000	177.424	238500000	163.82	238500000	153.143	238500000	151.638	238500000	138.498	238500000	131.007
651	239200000	201.641	239200000	187.011	239200000	179.89	239200000	178.537	239200000	163.789	239200000	154.016	239200000	150.243	239200000	138.908	239200000	131.032
652	239400000	201.985	239400000	187.322	239400000	179.931	239400000	178.299	239400000	163.853	239400000	154.164	239400000	150.745	239400000	138.696	239400000	131.485
653	239600000	202.757	239600000	186.962	239600000	179.919	239600000	178.955	239600000	164.678	239600000	153.849	239600000	150.872	239600000	139.366	239600000	131.152
654	240300000	201.747	240300000	185.947	240300000	179.9	240300000	178.697	240300000	165.852	240300000	153.806	240300000	151.736	240300000	139.264	240300000	131.303
655	240500000	201.438	240500000	186.395	240500000	180.542	240500000	178.354	240500000	165.412	240500000	153.888	240500000	152.231	240500000	139.567	240500000	131.021
656	240700000	201.6	240700000	187.173	240700000	180.802	240700000	178.585	240700000	165.187	240700000	153.897	240700000	151.622	240700000	139.463	240700000	131.452
657	241400000	200.938	241400000	187.626	241400000	178.961	241400000	178.381	241400000	164.96	241400000	154.739	241400000	150.939	241400000	138.753	241400000	131.755
658	241600000	201.237	241600000	187.128	241600000	179.598	241600000	177.186	241600000	164.97	241600000	154.899	241600000	150.993	241600000	138.759	241600000	131.676
659	241800000	202.067	241800000	187.326	241800000	179.557	241800000	178.095	241800000	165.772	241800000	154.504	241800000	151.194	241800000	138.523	241800000	131.555
660	242500000	201.162	242500000	187.018	242500000	179.95	242500000	177.762	242500000	165.576	242500000	154.419	242500000	151.656	242500000	138.262	242500000	131.144
661	242700000	202.462	242700000	187.355	242700000	180.34	242700000	177.703	242700000	165.802	242700000	154.7	242700000	151.756	242700000	138.762	242700000	131.013
662	242900000	202.668	242900000	187.247	242900000	180.357	242900000	178.314	242900000	165.711	242900000	154.434	242900000	151.371	242900000	138.91	242900000	131.077
663	243600000	203.368	243600000	189.007	243600000	179.516	243600000	178.067	243600000	166.42	243600000	154.728	243600000	151.173	243600000	138.627	243600000	130.538
664	243800000	203.179	243800000	188.689	243800000	179.495	243800000	177.977	243800000	166.71	243800000	154.567	243800000	151.507	243800000	138.468	243800000	130.595
665	244000000	203.189	244000000	188.367	244000000	179.759	244000000	178.571	244000000	165.902	244000000	154.649	244000000	151.741	244000000	138.595	244000000	130.253
666	244700000	203.345	244700000	188.07	244700000	180.848	244700000	178.842	244700000	166.429	244700000	156.604	244700000	151.493	244700000	138.611	244700000	130.539
667	244900000	203.385	244900000	188.087	244900000	180.866	244900000	178.676	244900000	165.786	244900000	156.863	244900000	150.82	244900000	138.455	244900000	130.246
668	245100000	203.346	245100000	188.705	245100000	181.861	245100000	178.826	245100000	165.754	245100000	156.676	245100000	151.171	245100000	138.676	245100000	130.602
669	245800000	201.755	245800000	188.6	245800000	183.19	245800000	178.49	245800000	165.332	245800000	156.665	245800000	151.381	245800000	138.915	245800000	130.008
670	246000000	202.366	246000000	188.456	246000000	182.751	246000000	178.882	246000000	165.845	246000000	157.336	246000000	151.584	246000000	138.764	246000000	130.537
671	246200000	202.294	246200000	188.254	246200000	183.286	246200000	178.891	246200000	166.12	246200000	157.209	246200000	151.738	246200000	139.005	246200000	130.284
672	246900000	203.184	246900000	189.125	246900000	183.122	246900000	179.028	246900000	165.409	246900000	156.469	246900000	151.636	246900000	138.091	246900000	130.056
673	247100000	202.38	247100000	188.805	247100000	182.79	247100000	178.873	247100000	165.258	247100000	156.963	247100000	151.375	247100000	138.979	247100000	130.029
674	247300000	202.768	247300000	188.492	247300000	182.646	247300000	179.023	247300000	165.73	247300000	156.608	247300000	151.637	247300000	138.817	247300000	130.542
675	248000000	201.87	248000000	188.83	248000000	182.895	248000000	178.293	248000000	166.136	248000000	155.968	248000000	151.557	248000000	138.292	248000000	130.264
676	248200000	201.471	248200000	188.936	248200000	183.211	248200000	178.262	248200000	165.973	248200000	156.481	248200000	151.762	248200000	137.887	248200000	130.37
677	248400000	201.166	248400000	188.926	248400000	182.737	248400000	177.739	248400000	165.766	248400000	156.223	248400000	151.086	248400000	137.931	248400000	130.035
678	249100000	199.852	249100000	189.614	249100000	182.496	249100000	176.971	249100000	165.68	249100000	156.514	249100000	150.958	249100000	137.961	249100000	130.391
679	249300000	200.701	249300000	189.357	249300000	182.232	249300000	177.375	249300000	165.501	249300000	156.25	249300000	151.231	249300000	138.207	249300000	130.597
680	249500000	201.095	249500000	189.499	249500000	181.942	249500000	177.347	249500000	165.318	249500000	156.237	249500000	151.816	249500000	138.061	249500000	130.733
681	250200000	201.742	250200000	188.657	250200000	183.797	250200000	177.791	250200000	165.803	250200000	156.605	250200000	150.99	250200000	138.813	250200000	130.41
682	250400000	201.181	250400000	188.041	250400000	182.949	250400000	177.864	250400000	165.478	250400000	156.758	250400000	150.743	250400000	138.629	250400000	130.376
683	250600000	200.531	250600000	188.103	250600000	183.291	250600000	177.8	250600000	165.402	250600000	156.909	250600000	150.704	250600000	138.409	250600000	129.827
684	251300000	202.433	251300000	188.164	251300000	184.268	251300000	177.945	251300000	166.543	251300000	157.736	251300000	150.339	251300000	138.894	251300000	129.249
685	251500000	201.737	251500000	188.929	251500000	183.49	251500000	178.19	251500000	166.035	251500000	156.749	251500000	150.218	251500000	138.952	251500000	129.537
686	251700000	201.717	251700000	188.929	251700000	183.225	251700000	178.063	251700000	165.895	251700000	156.702	251700000	150.708	251700000	139.029	251700000	129.028
687	252400000	201.029	252400000	189.176	252400000	182.818	252400000	178.509	252400000	165.845	252400000	156.553	252400000	150.586	252400000	139.391	252400000	129.201
688	252600000	201.338	252600000	188.711	252600000	183.105	252600000	179.324	252600000	166.25	252600000	156.886	252600000	151.041	252600000	139.19	252600000	129.487
689	252800000	202.096	252800000	188.25	252800000	184.129	252800000	179.053	252800000	166.206	252800000	156.652	252800000	150.891	252800000	139.314	252800000	129.454
690	253500000	200.562	253500000	187.117	253500000	185.31	253500000	178.862	253500000	164.917	253500000	155.928	253500000	151.477	253500000	138.954	253500000	129.752
691	253700000	200.919	253700000	187.1	253700000	185.096	253700000	179.448	253700000	164.559	253700000	155.934	253700000	150.905	253700000	139.057	253700000	129.556
692	253900000	200.151	253900000	187.412	253900000	185.667	253900000	179.354	253900000	165.426	253900000	157.071	253900000	151.384	253900000	138.963	253900000	129.33
693	254600000	200.21	254600000	187.082	254600000	187.077	254600000	179.243	254600000	165.006	254600000	156.52	254600000	150.88	254600000	139.27	254600000	128.82
694	254800000	201.132	254800000	186.459	254800000	186.934	254800000	179.746	254800000	164.336	254800000	156.443	254800000	150.769	254800000	139.344	254800000	128.361
695	255000000	201.312	255000000	186.323	255000000	187.356	255000000	179.82	255000000	163.874	255000000	156.686	255000000	150.71	255000000	139.294	255000000	128.451
696	255700000	200.943	255700000	185.82	255700000	188.653	255700000	179.474	255700000	164.094	255700000	156.07	255700000	149.948	255700000	138.997	255700000	128.538
697	255900000	200.99	255900000	185.894	255900000	188.27	255900000	179.815	255900000	164.143	255900000	156.333	255900000	150.238	255900000	139.381	255900000	127.981
698	256100000	202.473	256100000	185.952	256100000	188.433	256100000	179.5	256100000	164.093	256100000	155.869	256100000	149.73	256100000	139.305	256100000	128.079
699	256800000	200.835	256800000	186.77	256800000	187.881	256800000	180.6	256800000	163.93	256800000	155.149	256800000	149.028	256800000	138.947	256800000	128.242
700	257000000	200.71	257000000	186.26	257000000	188.559	257000000	180.848	257000000	164.25	257000000	155.145	257000000	148.879	257000000	138.856	257000000	128.608
701	257200000	200.83	257200000	186.475	257200000	188.202	257200000	180.614	257200000	164.512	257200000	155.46	257200000	148.552	257200000	138.558	257200000	127.901
702	257900000	200.424	257900000	186.169	257900000	187.829	257900000	181.701	257900000	164.502	257900000	155.894	257900000	148.995	257900000	139.288	257900000	127.518
703	258100000	199.817	258100000	186.165	258100000	187.444	258100000	181.344	258100000	164.293	258100000	155.678	258100000	148.866	258100000	139.043	258100000	127.526
704	258300000	199.581	258300000	185.992	258300000	188.812	258300000	181.347	258300000	164.797	258300000	156.522	258300000	147.874	258300000	139.207	258300000	127.162
705	259000000	198.542	259000000	187.537	259000000	187.075	259000000	181.507	259000000	165.067	259000000	155.358	259000000	148.217	259000000	139.345	259000000	127.16
706	259200000	199.178	259200000	188.523	259200000	187.024	259200000	181.903	259200000	165.128	259200000	155.087	259200000	148.794	259200000	139.693	259200000	127.106
707	259400000	199.826	259400000	188.584	259400000	187.435	259400000	182.525	259400000	166.004	259400000	154.922	259400000	148.572	259400000	138.774	259400000	126.961
708	260100000	200.657	260100000	188.237	260100000	187.556	260100000	182.509	260100000	166.852	260100000	154.456	260100000	148.524	260100000	138.537	260100000	126.411
709	260300000	199.736	260300000	188.158	260300000	187.348	260300000	182.919	260300000	166.738	260300000	155.416	260300000	148.291	260300000	138.87	260300000	127.113
710	260500000	199.784	260500000	188.911	260500000	187.07	260500000	182.742	260500000	166.903	260500000	155.415	260500000	147.805	260500000	138.234	260500000	126.814
711	261200000	201.277	261200000	190.022	261200000	187.523	261200000	182.182	261200000	167.962	261200000	154.254	261200000	148.096	261200000	138.205	261200000	127.23
712	261400000	201.472	261400000	188.856	261400000	187.273	261400000	181.952	261400000	168.805	261400000	154.086	261400000	148.242	261400000	138.116	261400000	127.535
713	261600000	202.402	261600000	189.518	261600000	187.945	261600000	182.058	261600000	168.471	261600000	153.418	261600000	148.662	261600000	138.673	261600000	127.409
714	262300000	202.379	262300000	189.881	262300000	186.801	262300000	182.502	262300000	167.12	262300000	153.933	262300000	148.333	262300000	138.175	262300000	127.009
715	262500000	202.935	262500000	189.455	262500000	187.019	262500000	182.055	262500000	167.207	262500000	153.356	262500000	148.72	262500000	138.584	262500000	127.143
716	262700000	202.53	262700000	189.372	262700000	187.558	262700000	182.328	262700000	167.55	262700000	153.528	262700000	149.055	262700000	138.113	262700000	127.455
717	263400000	200.796	263400000	189.579	263400000	186.892	263400000	182.17	263400000	167.415	263400000	154.669	263400000	148.532	263400000	138.109	263400000	127.56
718	263600000	201.403	263600000	190.032	263600000	187.434	263600000	181.981	263600000	167.012	263600000	154.801	263600000	148.886	263600000	138.326	263600000	128.057
719	263800000	200.923	263800000	190.574	263800000	187.983	263800000	181.941	263800000	167.047	263800000	154.534	263800000	149.524	263800000	138.719	263800000	128.213
720	264500000	201.322	264500000	190.765	264500000	188.369	264500000	181.442	264500000	166.898	264500000	155.315	264500000	150.055	264500000	138.44	264500000	128.097
721	264700000	201.704	264700000	190.057	264700000	187.915	264700000	181.098	264700000	166.871	264700000	154.838	264700000	149.781	264700000	138.998	264700000	128.84
722	264900000	200.992	264900000	189.515	264900000	187.996	264900000	180.995	264900000	166.812	264900000	154.467	264900000	149.98	264900000	138.922	264900000	128.622
723	265600000	200.562	265600000	189.266	265600000	186.435	265600000	181.35	265600000	166.211	265600000	155.249	265600000	150.714	265600000	139.056	265600000	128.812
724	265800000	200.444	265800000	188.116	265800000	186.19	265800000	181.07	265800000	167.234	265800000	154.555	265800000	150.672	265800000	139.334	265800000	128.547
725	266000000	200.77	266000000	188.642	266000000	186.103	266000000	180.773	266000000	166.969	266000000	154.84	266000000	150.815	266000000	139.408	266000000	127.804
726	266700000	199.699	266700000	187.226	266700000	185.247	266700000	179.519	266700000	167.444	266700000	155.07	266700000	151.31	266700000	139.054	266700000	128.057
727	266900000	200.018	266900000	186.95	266900000	185.194	266900000	179.898	266900000	167.908	266900000	155.077	266900000	151.324	266900000	138.673	266900000	128.155
728	267100000	199.684	267100000	187.527	267100000	185.135	267100000	179.864	267100000	167.85	267100000	155.413	267100000	151.447	267100000	138.799	267100000	128.164
729	267800000	200.912	267800000	187.255	267800000	184.345	267800000	179.108	267800000	169.945	267800000	155.885	267800000	151.076	267800000	139.293	267800000	127.657
730	268000000	199.899	268000000	187.973	268000000	184.969	268000000	179.125	268000000	170.187	268000000	156.123	268000000	150.993	268000000	139.753	268000000	127.929
731	268200000	199.474	268200000	187.769	268200000	184.731	268200000	179.318	268200000	170.679	268200000	156.545	268200000	151.427	268200000	139.37	268200000	127.403
732	268900000	199.695	268900000	187.395	268900000	184.2	268900000	178.535	268900000	168.69	268900000	156.203	268900000	150.616	268900000	139.584	268900000	126.394
733	269100000	199.401	269100000	187.465	269100000	183.91	269100000	178.394	269100000	168.127	269100000	156.496	269100000	150.474	269100000	139.754	269100000	126.419
734	269300000	199.518	269300000	186.939	269300000	183.578	269300000	178.605	269300000	167.697	269300000	156.772	269300000	150.244	269300000	139.847	269300000	126.551
735	270000000	199.216	270000000	186.442	270000000	182.547	270000000	178.058	270000000	167.733	270000000	158.167	270000000	149.345	270000000	139.428	270000000	127.061
736	270200000	198.867	270200000	186.174	270200000	182.866	270200000	178.333	270200000	167.516	270200000	158.33	270200000	149.23	270200000	139.328	270200000	127.424
737	270400000	199.609	270400000	186.67	270400000	182.83	270400000	178.081	270400000	167.666	270400000	158.765	270400000	149.254	270400000	138.594	270400000	127.488
738	271100000	199.182	271100000	186.929	271100000	183.898	271100000	178.32	271100000	167.74	271100000	159.379	271100000	149.865	271100000	138.141	271100000	126.642
739	271300000	199.548	271300000	186.585	271300000	183.198	271300000	177.402	271300000	167.465	271300000	159.319	271300000	149.585	271300000	137.817	271300000	126.574
740	271500000	199.229	271500000	187.194	271500000	183.579	271500000	177.835	271500000	167.601	271500000	159.796	271500000	150.355	271500000	138.05	271500000	127.433
741	272200000	199.549	272200000	186.892	272200000	183.204	272200000	177.48	272200000	168.498	272200000	159.135	272200000	150.481	272200000	138.835	272200000	127.135
742	272400000	199.33	272400000	187.244	272400000	183.547	272400000	177.695	272400000	168.402	272400000	159.107	272400000	150.548	272400000	138.781	272400000	127.408
743	272600000	199.805	272600000	187.795	272600000	183.129	272600000	177.979	272600000	168.159	272600000	159.191	272600000	150.044	272600000	139.021	272600000	127.868
744	273300000	199.771	273300000	187.78	273300000	184.055	273300000	178.048	273300000	167.981	273300000	160.385	273300000	150.47	273300000	138.615	273300000	127.602
745	273500000	200.756	273500000	187.11	273500000	184.572	273500000	177.704	273500000	168.956	273500000	160.662	273500000	150.273	273500000	138.49	273500000	127.215
746	273700000	200.993	273700000	187.583	273700000	185.339	273700000	177.189	273700000	168.975	273700000	160.773	273700000	150.871	273700000	138.72	273700000	127.61
747	274400000	202.111	274400000	187.234	274400000	184.706	274400000	177.082	274400000	168.901	274400000	160.131	274400000	150.21	274400000	138.59	274400000	126.791
748	274600000	202.264	274600000	187.463	274600000	184.522	274600000	176.571	274600000	168.958	274600000	160.489	274600000	151.069	274600000	138.789	274600000	127.765
749	274800000	202.817	274800000	187.23	274800000	183.958	274800000	177.179	274800000	169.491	274800000	161.244	274800000	150.844	274800000	138.914	274800000	127.457
750	275500000	203.013	275500000	188.796	275500000	184.343	275500000	176.681	275500000	168.375	275500000	161.579	275500000	150.285	275500000	138.465	275500000	127.069
751	275700000	202.043	275700000	188.861	275700000	184.487	275700000	176.289	275700000	168.236	275700000	161.571	275700000	151.244	275700000	138.933	275700000	127.373
752	275900000	201.657	275900000	188.88	275900000	185.121	275900000	176.426	275900000	168.238	275900000	161.37	275900000	150.924	275900000	139.03	275900000	127.522
753	276600000	202.201	276600000	188.578	276600000	184.533	276600000	176.166	276600000	168.889	276600000	161.057	276600000	151.107	276600000	138.979	276600000	127.73
754	276800000	202.068	276800000	188.119	276800000	184.697	276800000	175.922	276800000	169.138	276800000	159.961	276800000	151.307	276800000	138.382	276800000	127.494
755	277000000	201.583	277000000	187.985	277000000	184.764	277000000	176.169	277000000	168.66	277000000	159.988	277000000	151.595	277000000	138.42	277000000	127.977
756	277700000	201.236	277700000	188.145	277700000	183.104	277700000	176.114	277700000	168.831	277700000	160.507	277700000	151.102	277700000	137.959	277700000	127.221
757	277900000	201.509	277900000	188.996	277900000	183.607	277900000	176.042	277900000	168.029	277900000	160.387	277900000	151.947	277900000	138.02	277900000	127.422
758	278100000	202.1	278100000	188.946	278100000	184.006	278100000	175.711	278100000	168.444	278100000	160.477	278100000	151.553	278100000	138.153	278100000	127.873
759	278800000	200.098	278800000	189.449	278800000	184.815	278800000	176.924	278800000	168.661	278800000	160.143	278800000	151.879	278800000	137.584	278800000	127.769
760	279000000	200.606	279000000	190.419	279000000	183.654	279000000	175.812	279000000	168.969	279000000	160.76	279000000	151.357	279000000	138.152	279000000	127.972
761	279200000	199.686	279200000	190.147	279200000	184.212	279200000	174.452	279200000	169.03	279200000	161.066	279200000	151.332	279200000	137.443	279200000	128.384
762	279900000	200.449	279900000	190.132	279900000	184.1	279900000	173.995	279900000	168.043	279900000	160.274	279900000	150.207	279900000	137.808	279900000	128.6
763	280100000	199.601	280100000	189.545	280100000	184.595	280100000	174.513	280100000	168.201	280100000	159.872	280100000	150.047	280100000	137.32	280100000	128.421
764	280300000	200.066	280300000	188.633	280300000	184.396	280300000	174.353	280300000	168.356	280300000	160.526	280300000	149.747	280300000	137.169	280300000	128.222
765	281000000	200.567	281000000	189.399	281000000	183.967	281000000	172.546	281000000	167.37	281000000	160.122	281000000	149.619	281000000	136.794	281000000	127.219
766	281200000	201.601	281200000	190.145	281200000	183.53	281200000	171.79	281200000	167.681	281200000	160.187	281200000	150.157	281200000	136.795	281200000	127.116
767	281400000	201.2	281400000	189.717	281400000	183.822	281400000	172.625	281400000	168.004	281400000	160.073	281400000	150.75	281400000	137.11	281400000	126.845
768	282100000	200.95	282100000	189.96	282100000	182.666	282100000	172.412	282100000	168.251	282100000	160.111	282100000	150.259	282100000	135.934	282100000	126.228
769	282300000	200.822	282300000	190.733	282300000	182.368	282300000	171.955	282300000	168.354	282300000	160.565	282300000	149.859	282300000	136.708	282300000	126.829
770	282500000	200.848	282500000	190.94	282500000	182.799	282500000	171.47	282500000	168.207	282500000	160.316	282500000	149.159	282500000	136.27	282500000	126.564
771	283200000	201.833	283200000	191.091	283200000	182.534	283200000	171.033	283200000	168.152	283200000	158.975	283200000	148.966	283200000	135.53	283200000	126.005
772	283400000	201.831	283400000	190.77	283400000	182.78	283400000	170.785	283400000	167.365	283400000	158.785	283400000	148.559	283400000	135.906	283400000	125.97
773	283600000	201.108	283600000	190.244	283600000	182.381	283600000	171.006	283600000	167.089	283600000	158.507	283600000	148.282	283600000	136.348	283600000	125.894
774	284300000	201.061	284300000	189.063	284300000	182.861	284300000	170.638	284300000	167.471	284300000	158.785	284300000	148.207	284300000	135.395	284300000	126.72
775	284500000	200.726	284500000	189.145	284500000	183.047	284500000	169.787	284500000	167.259	284500000	158.327	284500000	147.77	284500000	135.512	284500000	127.114
776	284700000	200.904	284700000	189.121	284700000	183.021	284700000	170.093	284700000	167.344	284700000	158.295	284700000	147.383	284700000	134.822	284700000	126.414
777	285400000	200.539	285400000	188.711	285400000	183.643	285400000	169.604	285400000	167.882	285400000	157.632	285400000	146.158	285400000	134.506	285400000	126.186
778	285600000	199.891	285600000	188.836	285600000	183.732	285600000	170.004	285600000	168.145	285600000	157.717	285600000	146.246	285600000	134.613	285600000	125.903
779	285800000	200.307	285800000	188.275	285800000	183.307	285800000	170.339	285800000	168.133	285800000	157.834	285800000	146.675	285800000	134.207	285800000	125.723
780	286500000	199.8	286500000	187.248	286500000	183.802	286500000	169.705	286500000	167.855	286500000	157.655	286500000	146.687	286500000	134.523	286500000	125.599
781	286700000	200.562	286700000	187.685	286700000	184.155	286700000	169.656	286700000	167.738	286700000	158.038	286700000	147.26	286700000	135.079	286700000	125.966
782	286900000	200.957	286900000	187.968	286900000	184.646	286900000	170.271	286900000	168.376	286900000	157.703	286900000	147.163	286900000	134.951	286900000	125.907
783	287600000	200.378	287600000	188.09	287600000	183.963	287600000	170.752	287600000	168.58	287600000	158.767	287600000	146.275	287600000	135.232	287600000	126.206
784	287800000	200.346	287800000	187.901	287800000	184.61	287800000	170.14	287800000	168.153	287800000	159.777	287800000	146.227	287800000	135.504	287800000	126.631
785	288000000	200.254	288000000	187.748	288000000	184.444	288000000	170.383	288000000	168.7	288000000	159.662	288000000	146.156	288000000	135.431	288000000	126.213
786	288700000	201.332	288700000	186.664	288700000	183.618	288700000	170.604	288700000	168.655	288700000	159.545	288700000	145.715	288700000	135.425	288700000	126.239
787	288900000	201.112	288900000	186.86	288900000	182.559	288900000	170.35	288900000	168.491	288900000	159.142	288900000	145.638	288900000	135.55	288900000	126.326
788	289100000	201.374	289100000	186.213	289100000	181.748	289100000	170.994	289100000	168.609	289100000	160.012	289100000	145.292	289100000	135.48	289100000	126.539
789	289800000	200.498	289800000	187.296	289800000	182.734	289800000	171.124	289800000	167.118	289800000	159.441	289800000	144.78	289800000	135.534	289800000	126.725
790	290000000	200.488	290000000	186.573	290000000	182.618	290000000	170.746	290000000	167.169	290000000	159.641	290000000	145.108	290000000	135.422	290000000	126.371
791	290200000	201.077	290200000	187.234	290200000	182.614	290200000	170.967	290200000	167.673	290200000	159.76	290200000	145.34	290200000	136.064	290200000	126.794
792	290900000	202.904	290900000	187.632	290900000	181.593	290900000	170.903	290900000	167.892	290900000	159.522	290900000	145.942	290900000	135.469	290900000	126.596
793	291100000	202.497	291100000	186.798	291100000	181.593	291100000	171.853	291100000	168.586	291100000	159.537	291100000	145.84	291100000	135.165	291100000	126.151
794	291300000	202.59	291300000	187.51	291300000	182.485	291300000	171.779	291300000	167.54	291300000	159.263	291300000	145.456	291300000	135.46	291300000	126.008
795	292000000	200.735	292000000	188.053	292000000	182.59	292000000	170.853	292000000	165.84	292000000	158.78	292000000	145.52	292000000	135.929	292000000	126.055
796	292200000	200.974	292200000	188.574	292200000	182.189	292200000	171.203	292200000	165.577	292200000	158.803	292200000	145.241	292200000	134.564	292200000	126.354
797	292400000	201.515	292400000	188.275	292400000	181.592	292400000	170.91	292400000	165.824	292400000	159.235	292400000	145.141	292400000	134.497	292400000	126.011
798	293100000	199.724	293100000	189.884	293100000	181.912	293100000	170.454	293100000	166.406	293100000	159.377	293100000	144.88	293100000	134.763	293100000	126.353
799	293300000	199.43	293300000	190.328	293300000	181.817	293300000	170.069	293300000	166.439	293300000	159.257	293300000	145.337	293300000	134.639	293300000	126.34
800	293500000	198.687	293500000	190.901	293500000	181.967	293500000	169.757	293500000	166.687	293500000	159.125	293500000	145.824	293500000	134.501	293500000	125.995
801	294200000	198.225	294200000	190.147	294200000	182.036	294200000	170.104	294200000	165.483	294200000	159.422	294200000	145.72	294200000	134.247	294200000	126.233
802	294400000	197.32	294400000	190.157	294400000	181.741	294400000	170.161	294400000	164.852	294400000	158.94	294400000	145.95	294400000	133.823	294400000	126.329
803	294600000	197.045	294600000	190.362	294600000	182.677	294600000	170.09	294600000	164.845	294600000	158.795	294600000	146.308	294600000	134.848	294600000	126.138
804	295300000	196.52	295300000	190.9	295300000	182.828	295300000	170.107	295300000	164.154	295300000	159.64	295300000	146.322	295300000	134.464	295300000	126.338
805	295500000	196.701	295500000	189.975	295500000	183.044	295500000	169.468	295500000	164.373	295500000	159.739	295500000	146.361	295500000	135.039	295500000	127.075
806	295700000	196.704	295700000	189.811	295700000	184.258	295700000	169.645	295700000	164.594	295700000	159.516	295700000	146.677	295700000	135.042	295700000	126.613
807	296400000	194.951	296400000	189.523	296400000	184.113	296400000	169.072	296400000	164.913	296400000	159.955	296400000	146.97	296400000	134.655	296400000	126.386
808	296600000	194.86	296600000	189.539	296600000	184.093	296600000	168.939	296600000	164.772	296600000	160.025	296600000	147.296	296600000	135.106	296600000	126.268
809	296800000	194.758	296800000	189.71	296800000	184.932	296800000	168.953	296800000	164.921	296800000	159.359	296800000	146.883	296800000	135.106	296800000	126.83
810	297500000	194.543	297500000	190.663	297500000	185.275	297500000	169.399	297500000	164.566	297500000	159.104	297500000	147.611	297500000	135.983	297500000	126.022
811	297700000	194.846	297700000	190.488	297700000	185.998	297700000	168.59	297700000	165.238	297700000	159.583	297700000	147.993	297700000	135.781	297700000	126.259
812	297900000	196.055	297900000	190.338	297900000	185.855	297900000	168.079	297900000	165.472	297900000	159.822	297900000	146.931	297900000	136.133	297900000	126.763
813	298600000	195.398	298600000	189.988	298600000	186.66	298600000	168.121	298600000	164.591	298600000	159.532	298600000	147.485	298600000	135.346	298600000	126.024
814	298800000	196.057	298800000	190.322	298800000	186.153	298800000	169.504	298800000	164.392	298800000	159.023	298800000	147.001	298800000	135.506	298800000	125.941
815	299000000	195.872	299000000	190.155	299000000	186.127	299000000	170.143	299000000	164.796	299000000	158.489	299000000	147.264	299000000	135.667	299000000	125.755
816	299700000	194.843	299700000	191.266	299700000	184.935	299700000	170.798	299700000	163.798	299700000	158.408	299700000	147.301	299700000	135.209	299700000	125.922
817	299900000	193.95	299900000	191.353	299900000	185.233	299900000	170.65	299900000	163.89	299900000	158.17	299900000	147.077	299900000	134.72	299900000	125.268
818	300100000	194.282	300100000	191.061	300100000	185.967	300100000	169.903	300100000	164.039	300100000	158.24	300100000	147.658	300100000	134.23	300100000	124.872
819	300800000	195.687	300800000	191.897	300800000	186.221	300800000	169.837	300800000	164.149	300800000	157.545	300800000	146.916	300800000	135.539	300800000	125.233
820	301000000	196.41	301000000	191.516	301000000	186.72	301000000	170.516	301000000	164.136	301000000	157.745	301000000	147.044	301000000	135.877	301000000	124.965
821	301200000	195.695	301200000	190.933	301200000	187.182	301200000	170.478	301200000	163.799	301200000	158.032	301200000	146.581	301200000	135.621	301200000	125.214
822	301900000	195.536	301900000	191.927	301900000	187.106	301900000	169.734	301900000	164.511	301900000	158.121	301900000	147.078	301900000	135.799	301900000	125.153
823	302100000	195.257	302100000	192.684	302100000	186.406	302100000	170.188	302100000	164.912	302100000	158.415	302100000	146.33	302100000	135.371	302100000	125.334
824	302300000	195.277	302300000	192.341	302300000	186.829	302300000	169.745	302300000	164.573	302300000	159.203	302300000	146.797	302300000	135.232	302300000	125.833
825	303000000	195.973	303000000	193.33	303000000	186.456	303000000	169.546	303000000	163.75	303000000	158.24	303000000	146.866	303000000	135.203	303000000	125.996
826	303200000	195.516	303200000	193.842	303200000	186.249	303200000	169.278	303200000	163.554	303200000	157.95	303200000	147.133	303200000	135.529	303200000	126.607
827	303400000	195.653	303400000	194.273	303400000	186.381	303400000	169.715	303400000	163.867	303400000	157.602	303400000	147.172	303400000	135.478	303400000	126.367
828	304100000	197.608	304100000	195.079	304100000	186.341	304100000	169.682	304100000	163.268	304100000	157.637	304100000	148.047	304100000	135.829	304100000	126.381
829	304300000	197.215	304300000	194.387	304300000	186.859	304300000	170.266	304300000	163.539	304300000	157.455	304300000	148.492	304300000	135.652	304300000	126.215
830	304500000	197.185	304500000	194.365	304500000	187.605	304500000	170.38	304500000	163.081	304500000	157.194	304500000	148.506	304500000	135.997	304500000	126.169
831	305200000	198.776	305200000	194.929	305200000	187.67	305200000	170.875	305200000	161.66	305200000	157.012	305200000	149.362	305200000	136.307	305200000	126.672
832	305400000	198.863	305400000	194.877	305400000	187.451	305400000	170.916	305400000	161.362	305400000	157.261	305400000	148.457	305400000	136.32	305400000	126.825
833	305600000	197.51	305600000	195.207	305600000	187.27	305600000	170.949	305600000	160.714	305600000	157.123	305600000	148.585	305600000	137.138	305600000	126.317
834	306300000	196.436	306300000	194.89	306300000	186.089	306300000	170.856	306300000	160.132	306300000	156.73	306300000	149.04	306300000	137.258	306300000	126.592
835	306500000	197.184	306500000	195.017	306500000	186.087	306500000	170.649	306500000	159.953	306500000	156.88	306500000	148.93	306500000	137.354	306500000	126.356
836	306700000	196.972	306700000	196.026	306700000	186.032	306700000	170.189	306700000	159.856	306700000	156.679	306700000	149.258	306700000	137.049	306700000	126.802
837	307400000	196.835	307400000	195.33	307400000	185.711	307400000	170.144	307400000	159.131	307400000	155.709	307400000	148.959	307400000	136.666	307400000	126.984
838	307600000	196.744	307600000	194.663	307600000	186.184	307600000	170.043	307600000	159.364	307600000	155.862	307600000	149.845	307600000	136.359	307600000	126.815
839	307800000	197.204	307800000	195.054	307800000	186.633	307800000	170.417	307800000	159.072	307800000	155.904	307800000	150.094	307800000	136.894	307800000	126.614
840	308500000	197.08	308500000	195.415	308500000	184.747	308500000	171.153	308500000	159.85	308500000	155.959	308500000	149.629	308500000	137.761	308500000	126.422
841	308700000	196.986	308700000	195.52	308700000	184.989	308700000	170.714	308700000	160.437	308700000	156.273	308700000	150.262	308700000	138.003	308700000	126.756
842	308900000	198.192	308900000	194.94	308900000	185.296	308900000	170.282	308900000	160.68	308900000	156.446	308900000	150.314	308900000	138.298	308900000	127.142
843	309600000	198.273	309600000	193.832	309600000	184.147	309600000	170.913	309600000	160.955	309600000	156.179	309600000	149	309600000	137.455	309600000	125.543
844	309800000	198.384	309800000	194.229	309800000	183.623	309800000	170.534	309800000	161.06	309800000	155.815	309800000	148.908	309800000	137.425	309800000	126.261
845	310000000	198.492	310000000	194.934	310000000	183.771	310000000	171.004	310000000	161.541	310000000	155.372	310000000	148.516	310000000	137.076	310000000	126.37
846	310700000	198.809	310700000	196.132	310700000	181.779	310700000	170.145	310700000	160.883	310700000	154.712	310700000	149.009	310700000	136.881	310700000	125.855
847	310900000	198.015	310900000	195.986	310900000	181.812	310900000	171.215	310900000	161.409	310900000	154.846	310900000	149.213	310900000	137.276	310900000	125.885
848	311100000	197.763	311100000	195.55	311100000	182.039	311100000	171.219	311100000	161.527	311100000	154.057	311100000	148.798	311100000	137.567	311100000	126.04
849	311800000	195.987	311800000	195.435	311800000	181.803	311800000	171.579	311800000	162.174	311800000	154.561	311800000	148.707	311800000	136.856	311800000	126.273
850	312000000	195.703	312000000	196.057	312000000	181.863	312000000	171.47	312000000	161.993	312000000	154.652	312000000	148.063	312000000	136.745	312000000	126.602
851	312200000	195.27	312200000	195.797	312200000	180.872	312200000	171.522	312200000	161.918	312200000	154.702	312200000	148.567	312200000	136.63	312200000	126.504
852	312900000	196.497	312900000	195.743	312900000	179.549	312900000	171.005	312900000	160.662	312900000	155.71	312900000	148.924	312900000	136.831	312900000	125.775
853	313100000	196.255	313100000	195.462	313100000	179.784	313100000	170.351	313100000	160.233	313100000	155.668	313100000	148.967	313100000	136.577	313100000	125.914
854	313300000	196.464	313300000	196.015	313300000	179.748	313300000	170.231	313300000	159.847	313300000	155.371	313300000	148.918	313300000	137.343	313300000	126.027
855	314000000	197.051	314000000	194.766	314000000	179.184	314000000	169.186	314000000	160.083	314000000	155.392	314000000	148.862	314000000	137.38	314000000	126.291
856	314200000	196.642	314200000	195.131	314200000	178.824	314200000	169.672	314200000	159.682	314200000	155.735	314200000	148.333	314200000	137.834	314200000	126.754
857	314400000	196.777	314400000	196.004	314400000	178.695	314400000	168.826	314400000	159.48	314400000	155.094	314400000	148.262	314400000	137.517	314400000	126.742
858	315100000	196.873	315100000	195.46	315100000	177.492	315100000	169.057	315100000	159.085	315100000	155.434	315100000	147.788	315100000	137.421	315100000	127.531
859	315300000	197.183	315300000	195.921	315300000	177.311	315300000	169.234	315300000	158.869	315300000	155.183	315300000	147.681	315300000	137.717	315300000	127.49
860	315500000	197.641	315500000	195.259	315500000	177.653	315500000	169.529	315500000	159.003	315500000	155.485	315500000	147.771	315500000	137.423	315500000	127.136
861	316200000	194.993	316200000	196.151	316200000	177.462	316200000	168.554	316200000	159.109	316200000	156.146	316200000	147.607	316200000	136.493	316200000	127.13
862	316400000	194.428	316400000	195.746	316400000	176.56	316400000	169.107	316400000	158.935	316400000	155.871	316400000	147.121	316400000	135.953	316400000	127.518
863	316600000	194.683	316600000	196.028	316600000	176.373	316600000	169.816	316600000	158.772	316600000	156.26	316600000	147.312	316600000	136.405	316600000	127.085
864	317300000	196.573	317300000	195.247	317300000	176.589	317300000	169.061	317300000	159.025	317300000	156.748	317300000	147.073	317300000	136.465	317300000	127.098
865	317500000	195.74	317500000	195.259	317500000	176.468	317500000	168.729	317500000	158.297	317500000	156.716	317500000	146.965	317500000	135.875	317500000	127.414
866	317700000	195.788	317700000	194.778	317700000	176.884	317700000	168.458	317700000	157.987	317700000	157.127	317700000	147.008	317700000	136.439	317700000	127.592
867	318400000	196.153	318400000	193.403	318400000	176.894	318400000	168.754	318400000	157.697	318400000	157.697	318400000	146.876	318400000	136.639	318400000	127.139
868	318600000	196.361	318600000	193.174	318600000	176.727	318600000	168.568	318600000	157.647	318600000	157.844	318600000	146.695	318600000	136.303	318600000	127.081
869	318800000	195.934	318800000	192.874	318800000	177.175	318800000	168.749	318800000	157.36	318800000	157.496	318800000	146.754	318800000	136.624	318800000	127.322
870	319500000	196.328	319500000	192.283	319500000	177.789	319500000	168.508	319500000	156.211	319500000	157.231	319500000	146.873	319500000	137.099	319500000	126.418
871	319700000	197.118	319700000	192.457	319700000	177.895	319700000	168.827	319700000	155.938	319700000	157.037	319700000	146.7	319700000	136.846	319700000	126.492
872	319900000	196.712	319900000	192.335	319900000	178.297	319900000	168.843	319900000	156.67	319900000	157.214	319900000	146.337	319900000	137.15	319900000	127.119
873	320600000	196.227	320600000	192.23	320600000	177.828	320600000	167.881	320600000	156.635	320600000	157.802	320600000	146.503	320600000	136.286	320600000	125.782
874	320800000	195.005	320800000	192.347	320800000	176.837	320800000	168.477	320800000	156.267	320800000	157.744	320800000	146.429	320800000	136.229	320800000	125.843
875	321000000	195.2	321000000	192.824	321000000	176.866	321000000	168.43	321000000	156.542	321000000	157.705	321000000	146.386	321000000	135.958	321000000	125.876
876	321700000	192.972	321700000	193.13	321700000	176.856	321700000	167.623	321700000	157.11	321700000	158.331	321700000	146.153	321700000	136.068	321700000	126.366
877	321900000	192.761	321900000	193.204	321900000	176.938	321900000	168.427	321900000	156.668	321900000	158.615	321900000	145.905	321900000	135.62	321900000	126.905
878	322100000	192.898	322100000	194.035	322100000	177.062	322100000	169.034	322100000	157.308	322100000	159.155	322100000	145.132	322100000	135.506	322100000	127.233
879	322800000	192.931	322800000	192.916	322800000	177.15	322800000	170.905	322800000	157.326	322800000	158.769	322800000	145.482	322800000	134.799	322800000	126.524
880	323000000	194.237	323000000	193.387	323000000	177.513	323000000	171.06	323000000	157.739	323000000	159.349	323000000	145.487	323000000	134.772	323000000	126.355
881	323200000	195.067	323200000	194.544	323200000	177.044	323200000	171.603	323200000	158.249	323200000	159.635	323200000	146.167	323200000	134.358	323200000	126.079
882	323900000	194.43	323900000	194.552	323900000	177.481	323900000	171.004	323900000	158.353	323900000	159.571	323900000	147.005	323900000	133.32	323900000	126.137
883	324100000	195.378	324100000	193.103	324100000	177.305	324100000	170.863	324100000	158.708	324100000	159.552	324100000	146.778	324100000	133.688	324100000	126.294
884	324300000	195.526	324300000	193.913	324300000	177.707	324300000	170.924	324300000	158.804	324300000	159.341	324300000	146.963	324300000	133.333	324300000	126.614
885	325000000	195.173	325000000	193.358	325000000	177.198	325000000	171.055	325000000	159.165	325000000	158.093	325000000	147.653	325000000	133.723	325000000	126.728
886	325200000	194.149	325200000	193.889	325200000	177.116	325200000	171.688	325200000	158.528	325200000	158.45	325200000	148.037	325200000	134.077	325200000	126.459
887	325400000	195.666	325400000	193.445	325400000	177.71	325400000	171.534	325400000	158.211	325400000	158.44	325400000	147.868	325400000	133.982	325400000	126.161
888	326100000	196.329	326100000	192.028	326100000	178.621	326100000	170.889	326100000	158.558	326100000	157.985	326100000	148.518	326100000	134.46	326100000	125.22
889	326300000	196.091	326300000	192.495	326300000	179.291	326300000	170.743	326300000	158.155	326300000	158.89	326300000	148.111	326300000	134.434	326300000	125.614
890	326500000	196.732	326500000	192.879	326500000	178.323	326500000	171.404	326500000	158.558	326500000	158.605	326500000	147.879	326500000	134.268	326500000	125.479
891	327200000	197.247	327200000	193.81	327200000	178.647	327200000	171.145	327200000	158.974	327200000	158.656	327200000	147.112	327200000	134.27	327200000	125.724
892	327400000	197.187	327400000	194.421	327400000	178.624	327400000	171.651	327400000	159.022	327400000	158.261	327400000	147.535	327400000	134.259	327400000	126.013
893	327600000	197.632	327600000	194.119	327600000	177.989	327600000	171.879	327600000	158.931	327600000	158.305	327600000	147.415	327600000	134.453	327600000	125.965
894	328300000	197.777	328300000	193.727	328300000	178.302	328300000	172.429	328300000	159.3	328300000	157.131	328300000	147.043	328300000	134.063	328300000	126.468
895	328500000	198.149	328500000	194.022	328500000	178.276	328500000	171.946	328500000	158.7	328500000	157.706	328500000	147.246	328500000	134.446	328500000	126.817
896	328700000	198.026	328700000	194.384	328700000	178.546	328700000	171.773	328700000	158.999	328700000	157.721	328700000	147.002	328700000	133.716	328700000	127.16
897	329400000	199.573	329400000	194.597	329400000	178.854	329400000	172.222	329400000	159.557	329400000	156.931	329400000	147.274	329400000	133.93	329400000	126.292
898	329600000	199.688	329600000	194.436	329600000	179.202	329600000	172.208	329600000	159.581	329600000	156.969	329600000	147.048	329600000	134.122	329600000	126.755
899	329800000	199.422	329800000	194.567	329800000	179.346	329800000	172.455	329800000	159.53	329800000	157.103	329800000	146.485	329800000	133.795	329800000	126.67
900	330500000	198.197	330500000	193.5	330500000	179.929	330500000	172.239	330500000	160.025	330500000	156.634	330500000	146.993	330500000	134.222	330500000	126.202
901	330700000	198.975	330700000	192.864	330700000	179.484	330700000	172.826	330700000	159.139	330700000	156.761	330700000	147.156	330700000	134.03	330700000	125.906
902	330900000	199.743	330900000	192.077	330900000	179.666	330900000	172.609	330900000	158.956	330900000	156.196	330900000	147.56	330900000	134.418	330900000	126.316
903	331600000	200.852	331600000	192.71	331600000	179.274	331600000	172.29	331600000	159.142	331600000	156.251	331600000	147.674	331600000	134.564	331600000	126.42
904	331800000	201.418	331800000	193.369	331800000	180.482	331800000	171.768	331800000	158.958	331800000	156.232	331800000	147.958	331800000	134.373	331800000	126.049
905	332000000	200.985	332000000	192.633	332000000	180.712	332000000	171.257	332000000	158.999	332000000	155.932	332000000	148.216	332000000	134.639	332000000	126.068
906	332700000	201.255	332700000	191.926	332700000	181.251	332700000	171.41	332700000	159.598	332700000	156.281	332700000	148.293	332700000	134.192	332700000	127.418
907	332900000	201.097	332900000	192.315	332900000	181.263	332900000	171.28	332900000	159.814	332900000	156.872	332900000	148.77	332900000	134.484	332900000	127.297
908	333100000	202.065	333100000	192.271	333100000	182.054	333100000	171.524	333100000	160.041	333100000	157.01	333100000	148.483	333100000	133.917	333100000	127.105
909	333800000	202.883	333800000	192.351	333800000	182.735	333800000	171.345	333800000	159.552	333800000	157.571	333800000	149.303	333800000	134.314	333800000	127.471
910	334000000	202.132	334000000	192.352	334000000	183.993	334000000	170.87	334000000	159.431	334000000	157.526	334000000	149.2	334000000	134.157	334000000	127.353
911	334200000	201.671	334200000	192.929	334200000	184.434	334200000	170.927	334200000	159.045	334200000	157.762	334200000	149.237	334200000	134.109	334200000	127.246
912	334900000	200.344	334900000	191.753	334900000	185.31	334900000	171.648	334900000	159.074	334900000	157.706	334900000	148.604	334900000	133.233	334900000	127.285
913	335100000	201.429	335100000	191.495	335100000	184.81	335100000	171.567	335100000	159.19	335100000	157.291	335100000	147.799	335100000	133.133	335100000	127.391
914	335300000	201.719	335300000	192.493	335300000	186.053	335300000	171.449	335300000	158.897	335300000	157.804	335300000	147.569	335300000	133.593	335300000	127.532
915	336000000	202.247	336000000	193.534	336000000	185.429	336000000	171.434	336000000	158.977	336000000	157.774	336000000	147.517	336000000	133.264	336000000	127.66
916	336200000	202.062	336200000	193.5	336200000	185.482	336200000	171.494	336200000	159.472	336200000	157.67	336200000	147.71	336200000	133.709	336200000	127.083
917	336400000	202.721	336400000	193.837	336400000	185.378	336400000	171.92	336400000	159.832	336400000	157.061	336400000	147.736	336400000	133.843	336400000	126.956
918	337100000	203.522	337100000	193.345	337100000	185.602	337100000	170.818	337100000	159.154	337100000	155.999	337100000	147.246	337100000	133.602	337100000	127.011
919	337300000	204.449	337300000	193.287	337300000	185.674	337300000	170.967	337300000	158.143	337300000	156.679	337300000	147.533	337300000	133.345	337300000	127.059
920	337500000	204.827	337500000	193.197	337500000	186.239	337500000	170.523	337500000	158.234	337500000	156.944	337500000	147.551	337500000	133.834	337500000	127.046
921	338200000	205.556	338200000	192.271	338200000	185.777	338200000	170.731	338200000	158.507	338200000	157.452	338200000	147.885	338200000	134.622	338200000	126.807
922	338400000	205.799	338400000	191.785	338400000	185.77	338400000	170.444	338400000	158.93	338400000	157.97	338400000	147.57	338400000	134.493	338400000	126.946
923	338600000	206.493	338600000	191.29	338600000	185.989	338600000	169.959	338600000	158.816	338600000	158.735	338600000	147.592	338600000	134.536	338600000	127.016
924	339300000	205.708	339300000	192.059	339300000	186.92	339300000	170.036	339300000	157.775	339300000	159.522	339300000	146.619	339300000	135.319	339300000	126.861
925	339500000	205.891	339500000	191.846	339500000	186.906	339500000	170.641	339500000	157.851	339500000	159.404	339500000	146.664	339500000	135.216	339500000	126.741
926	339700000	206.306	339700000	193.079	339700000	186.688	339700000	170.61	339700000	158.23	339700000	159.458	339700000	146.653	339700000	135.444	339700000	127.125
927	340400000	204.606	340400000	193.175	340400000	185.549	340400000	169.794	340400000	157.426	340400000	159.163	340400000	146.921	340400000	134.785	340400000	126.976
928	340600000	204.451	340600000	193.905	340600000	185.652	340600000	169.8	340600000	158.499	340600000	158.952	340600000	146.96	340600000	135.144	340600000	127.051
929	340800000	204.12	340800000	193.457	340800000	185.889	340800000	170.05	340800000	158.166	340800000	158.825	340800000	146.814	340800000	134.912	340800000	127.61
930	341500000	202.978	341500000	191.89	341500000	185.509	341500000	170.679	341500000	158.125	341500000	160.42	341500000	146.538	341500000	134.696	341500000	126.838
931	341700000	202.902	341700000	191.799	341700000	185.445	341700000	170.737	341700000	158.587	341700000	160.509	341700000	146.105	341700000	135.35	341700000	126.926
932	341900000	202.025	341900000	190.878	341900000	185.74	341900000	171.509	341900000	158.756	341900000	160.9	341900000	146.574	341900000	135.677	341900000	127.082
933	342600000	200.269	342600000	191.681	342600000	186.44	342600000	171.901	342600000	158.982	342600000	160.532	342600000	146.167	342600000	135.459	342600000	127.12
934	342800000	199.97	342800000	191.676	342800000	187.306	342800000	171.616	342800000	158.703	342800000	160.49	342800000	146.462	342800000	135.324	342800000	126.435
935	343000000	200.311	343000000	191.496	343000000	186.73	343000000	171.742	343000000	159.284	343000000	160.4	343000000	146.014	343000000	135.334	343000000	126.721
936	343700000	201.06	343700000	190.524	343700000	185.951	343700000	171.531	343700000	158.79	343700000	159.533	343700000	145.367	343700000	135.103	343700000	127.217
937	343900000	201.15	343900000	190.851	343900000	186.091	343900000	171.352	343900000	158.386	343900000	159.493	343900000	145.502	343900000	134.884	343900000	127.64
938	344100000	200.987	344100000	190.078	344100000	186.091	344100000	170.799	344100000	158.42	344100000	159.634	344100000	145.714	344100000	134.855	344100000	127.696
939	344800000	200.879	344800000	189.736	344800000	186.759	344800000	170.108	344800000	158.922	344800000	159.748	344800000	145.438	344800000	134.597	344800000	128.121
940	345000000	200.805	345000000	189.929	345000000	186.689	345000000	170.687	345000000	158.402	345000000	159.918	345000000	145.806	345000000	134.995	345000000	127.56
941	345200000	201.221	345200000	190.945	345200000	187.065	345200000	170.417	345200000	157.801	345200000	159.332	345200000	145.52	345200000	134.79	345200000	127.914
942	345900000	200.216	345900000	190.973	345900000	185.223	345900000	170.498	345900000	157.688	345900000	158.536	345900000	145.584	345900000	134.181	345900000	127.754
943	346100000	200.654	346100000	191.514	346100000	185.403	346100000	170.629	346100000	158.065	346100000	158.429	346100000	145.894	346100000	134.05	346100000	127.643
944	346300000	200.598	346300000	190.901	346300000	184.635	346300000	170.743	346300000	158.239	346300000	158.762	346300000	145.784	346300000	134.587	346300000	127.862
945	347000000	200.015	347000000	191.774	347000000	183.875	347000000	170.49	347000000	159.043	347000000	157.959	347000000	145.965	347000000	133.903	347000000	128.566
946	347200000	201.012	347200000	191.667	347200000	184.869	347200000	170.276	347200000	159.675	347200000	158.149	347200000	145.791	347200000	134.37	347200000	128.617
947	347400000	201.316	347400000	192.122	347400000	184.845	347400000	170.648	347400000	160.223	347400000	157.945	347400000	145.975	347400000	134.462	347400000	128.045
948	348100000	200.941	348100000	191.866	348100000	184.593	348100000	170.983	348100000	160.552	348100000	158.162	348100000	145.266	348100000	135.447	348100000	128.732
949	348300000	201.927	348300000	192.074	348300000	184.596	348300000	170.98	348300000	160.485	348300000	158.333	348300000	145.263	348300000	135.967	348300000	128.808
950	348500000	202.812	348500000	192.852	348500000	184.124	348500000	170.766	348500000	160.806	348500000	158.185	348500000	145.093	348500000	136.195	348500000	128.495
951	349200000	201.562	349200000	191.122	349200000	183.539	349200000	170.301	349200000	161.181	349200000	158.818	349200000	145.193	349200000	135.274	349200000	128.604
952	349400000	200.789	349400000	191.223	349400000	183.782	349400000	170.677	349400000	161.214	349400000	157.55	349400000	145.411	349400000	135.308	349400000	128.487
953	349600000	200.967	349600000	191.652	349600000	184.219	349600000	170.231	349600000	162.032	349600000	157.752	349600000	145.512	349600000	135.932	349600000	129.125
954	350300000	200.64	350300000	192.234	350300000	185.1	350300000	169.894	350300000	162.462	350300000	157.332	350300000	146.355	350300000	135.938	350300000	129.428
955	350500000	200.75	350500000	192.355	350500000	185.369	350500000	169.605	350500000	162.266	350500000	156.675	350500000	146.142	350500000	135.582	350500000	129.039
956	350700000	199.804	350700000	191.829	350700000	185.269	350700000	169.697	350700000	162.247	350700000	157.357	350700000	146.253	350700000	135.318	350700000	128.789
957	351400000	200.589	351400000	191.328	351400000	185.255	351400000	170.409	351400000	161.105	351400000	156.896	351400000	146.122	351400000	136.236	351400000	128.166
958	351600000	200.989	351600000	191.597	351600000	184.884	351600000	169.766	351600000	161.378	351600000	157.086	351600000	146.054	351600000	136.26	351600000	128.394
959	351800000	201.626	351800000	191.571	351800000	185.184	351800000	169.92	351800000	161.382	351800000	157.045	351800000	145.772	351800000	136.408	351800000	128.048
960	352500000	201.122	352500000	192.376	352500000	184.875	352500000	169.859	352500000	161.484	352500000	157.099	352500000	145.834	352500000	135.55	352500000	128.421
961	352700000	201.973	352700000	192.092	352700000	184.664	352700000	170.184	352700000	162.02	352700000	157.592	352700000	145.617	352700000	135.55	352700000	128.099
962	352900000	201.757	352900000	192.555	352900000	184.947	352900000	170.658	352900000	161.817	352900000	157.708	352900000	145.556	352900000	135.555	352900000	128.116
963	353600000	201.898	353600000	191.109	353600000	184.223	353600000	170.443	353600000	161.993	353600000	159.018	353600000	145.603	353600000	136.654	353600000	128.268
964	353800000	201.579	353800000	190.752	353800000	184.835	353800000	170.256	353800000	162.177	353800000	158.513	353800000	144.844	353800000	136.536	353800000	128.386
965	354000000	201.355	354000000	191.42	354000000	185.76	354000000	170.927	354000000	162.564	354000000	158.466	354000000	145.077	354000000	136.991	354000000	128.497
966	354700000	200.999	354700000	190.441	354700000	183.802	354700000	170.488	354700000	162.076	354700000	158.544	354700000	145.19	354700000	137.654	354700000	128.498
967	354900000	200.71	354900000	190.408	354900000	183.846	354900000	170.734	354900000	161.759	354900000	158.023	354900000	145.538	354900000	137.289	354900000	127.973
968	355100000	201.959	355100000	191.168	355100000	183.967	355100000	171.139	355100000	161.887	355100000	158.124	355100000	145.477	355100000	137.252	355100000	127.773
969	355800000	202.386	355800000	190.273	355800000	183.922	355800000	170.754	355800000	162.237	355800000	158.484	355800000	146.038	355800000	135.909	355800000	127.556
970	356000000	202.809	356000000	190.135	356000000	184.42	356000000	170.93	356000000	162.58	356000000	158.667	356000000	146.036	356000000	136.559	356000000	127.951
971	356200000	201.796	356200000	190.501	356200000	184.638	356200000	171.255	356200000	163.003	356200000	158.848	356200000	145.654	356200000	136.999	356200000	128.065
972	356900000	203.019	356900000	192.001	356900000	183.771	356900000	171.267	356900000	161.912	356900000	158.306	356900000	146.359	356900000	136.712	356900000	128.066
973	357100000	202.52	357100000	191.421	357100000	183.09	357100000	170.886	357100000	162.064	357100000	158.906	357100000	145.956	357100000	136.863	357100000	127.816
974	357300000	202.57	357300000	191.204	357300000	182.983	357300000	170.643	357300000	161.783	357300000	159.653	357300000	146.378	357300000	136.759	357300000	127.654
975	358000000	201.528	358000000	190.935	358000000	182.821	358000000	169.805	358000000	162.63	358000000	160.697	358000000	146.492	358000000	137.433	358000000	128.824
976	358200000	202.622	358200000	190.092	358200000	183.495	358200000	169.889	358200000	162.366	358200000	161.347	358200000	146.006	358200000	136.838	358200000	129.441
977	358400000	202.792	358400000	189.339	358400000	183.082	358400000	169.975	358400000	162.237	358400000	160.299	358400000	146.61	358400000	137.019	358400000	129.868
978	359100000	201.62	359100000	189.374	359100000	183.243	359100000	170.222	359100000	162.235	359100000	160.494	359100000	145.94	359100000	136.764	359100000	129.846
979	359300000	201.409	359300000	190.114	359300000	183.055	359300000	170.192	359300000	162.166	359300000	160.836	359300000	146.373	359300000	137.32	359300000	129.359
980	359500000	202.019	359500000	190.475	359500000	182.811	359500000	169.899	359500000	162.55	359500000	161.208	359500000	146.566	359500000	137.209	359500000	129.776
981	360200000	202.073	360200000	189.792	360200000	181.406	360200000	169.603	360200000	162.965	360200000	161.902	360200000	146.37	360200000	138.365	360200000	129.264
982	360400000	202.174	360400000	190.503	360400000	182.088	360400000	169.363	360400000	163.054	360400000	161.795	360400000	146.173	360400000	137.858	360400000	129.045
983	360600000	202.577	360600000	190.316	360600000	181.896	360600000	169.234	360600000	162.757	360600000	161.719	360600000	146.271	360600000	137.857	360600000	129.59
984	361300000	201.1	361300000	190.584	361300000	179.811	361300000	169.576	361300000	162.106	361300000	160.828	361300000	146.117	361300000	137.988	361300000	128.89
985	361500000	201.057	361500000	190.871	361500000	180.506	361500000	169.864	361500000	162.74	361500000	160.877	361500000	145.922	361500000	137.55	361500000	128.152
986	361700000	199.231	361700000	191.352	361700000	180.812	361700000	169.954	361700000	162.321	361700000	160.105	361700000	145.945	361700000	138.372	361700000	128.932
987	362400000	199.492	362400000	191.303	362400000	180.007	362400000	169.904	362400000	162.805	362400000	159.508	362400000	145.022	362400000	138.437	362400000	129.736
988	362600000	198.537	362600000	191.691	362600000	180.395	362600000	169.664	362600000	162.759	362600000	159.157	362600000	145.027	362600000	138.263	362600000	129.641
989	362800000	198.42	362800000	191.739	362800000	181.353	362800000	169.544	362800000	162.208	362800000	159.379	362800000	145.215	362800000	137.786	362800000	129.739
990	363500000	199.549	363500000	192.666	363500000	180.91	363500000	169.809	363500000	162.335	363500000	159.219	363500000	145.036	363500000	137.651	363500000	130.124
991	363700000	199.373	363700000	192.779	363700000	181.074	363700000	169.468	363700000	162.138	363700000	158.121	363700000	145.409	363700000	137.559	363700000	130.427
992	363900000	199.003	363900000	192.943	363900000	180.981	363900000	170.303	363900000	162.21	363900000	158.189	363900000	145.274	363900000	138.226	363900000	130.849
993	364600000	198.238	364600000	194.488	364600000	181.938	364600000	171.087	364600000	161.995	364600000	158.411	364600000	144.876	364600000	138.395	364600000	131.281
994	364800000	198.23	364800000	194.546	364800000	182.525	364800000	171.235	364800000	162.211	364800000	159.042	364800000	144.964	364800000	137.754	364800000	131.027
995	365000000	198.345	365000000	195	365000000	182.475	365000000	170.95	365000000	162.395	365000000	159.313	365000000	144.707	365000000	138.336	365000000	131.171
996	365700000	197.566	365700000	194.257	365700000	183.322	365700000	171.4	365700000	162.118	365700000	159.456	365700000	144.347	365700000	139.423	365700000	130.577
997	365900000	197.603	365900000	194.821	365900000	183.196	365900000	170.711	365900000	162.137	365900000	159.171	365900000	144.212	365900000	139.185	365900000	131.108
998	366100000	198.736	366100000	195.147	366100000	182.383	366100000	170.684	366100000	162.12	366100000	159.119	366100000	144.384	366100000	138.843	366100000	130.185
999	366800000	197.038	366800000	194.195	366800000	182.554	366800000	171.275	366800000	161.801	366800000	159.06	366800000	143.807	366800000	138.672	366800000	131.069
1000	367000000	197.329	367000000	194.36	367000000	183.106	367000000	170.766	367000000	162.28	367000000	158.974	367000000	143.597	367000000	138.532	367000000	130.798
1001	367200000	197.691	367200000	194.278	367200000	183.913	367200000	170.625	367200000	162.292	367200000	159.807	367200000	143.72	367200000	138.196	367200000	130.468
1002	367900000	196.356	367900000	194.297	367900000	183.38	367900000	171.006	367900000	161.875	367900000	159.804	367900000	143.235	367900000	139.168	367900000	129.849
1003	368100000	195.297	368100000	195.587	368100000	183.806	368100000	171.072	368100000	160.754	368100000	159.094	368100000	142.861	368100000	139.522	368100000	129.511
1004	368300000	194.91	368300000	196.098	368300000	183.384	368300000	171.298	368300000	161.105	368300000	159.297	368300000	142.849	368300000	139.253	368300000	130.281
1005	369000000	192.936	369000000	196.499	369000000	184.624	369000000	170.786	369000000	161.479	369000000	159.845	369000000	142.452	369000000	138.869	369000000	129.595
1006	369200000	192.357	369200000	195.92	369200000	185.224	369200000	170.873	369200000	161.075	369200000	159.658	369200000	142.556	369200000	139.6	369200000	130.152
1007	369400000	193.526	369400000	195.822	369400000	185.505	369400000	171.119	369400000	161.267	369400000	159.457	369400000	142.427	369400000	139.367	369400000	129.172
1008	370100000	194.267	370100000	195.467	370100000	184.619	370100000	171.053	370100000	161.881	370100000	159.036	370100000	142.838	370100000	139.585	370100000	129.688
1009	370300000	193.181	370300000	195.48	370300000	185.021	370300000	171.127	370300000	161.803	370300000	158.888	370300000	142.948	370300000	139.743	370300000	129.849
1010	370500000	193.21	370500000	195.563	370500000	186.054	370500000	170.729	370500000	162.101	370500000	158.997	370500000	142.959	370500000	139.362	370500000	129.916
1011	371200000	193.87	371200000	194.751	371200000	185.737	371200000	170.968	371200000	162.462	371200000	159.063	371200000	143.062	371200000	139.74	371200000	128.753
1012	371400000	194.297	371400000	194.665	371400000	185.829	371400000	171.277	371400000	162.483	371400000	159.211	371400000	143.778	371400000	139.371	371400000	129.051
1013	371600000	194.382	371600000	194.133	371600000	186.382	371600000	171.364	371600000	163.23	371600000	158.627	371600000	144.301	371600000	139.554	371600000	129.332
1014	372300000	193.297	372300000	193.535	372300000	187.146	372300000	170.126	372300000	163.53	372300000	159.022	372300000	144.084	372300000	139.04	372300000	129.512
1015	372500000	193.9	372500000	193.938	372500000	186.714	372500000	170.039	372500000	162.95	372500000	159.046	372500000	144.075	372500000	139.201	372500000	129.387
1016	372700000	193.733	372700000	194.156	372700000	186.461	372700000	170.249	372700000	163.489	372700000	159.018	372700000	144.149	372700000	139.758	372700000	129.319
1017	373400000	192.604	373400000	195.534	373400000	187.126	373400000	170.533	373400000	163.075	373400000	159.966	373400000	143.669	373400000	139.374	373400000	129.977
1018	373600000	192.092	373600000	195.331	373600000	186.854	373600000	170.646	373600000	163.452	373600000	159.594	373600000	144.121	373600000	139.109	373600000	129.605
1019	373800000	192.461	373800000	194.412	373800000	187.588	373800000	170.999	373800000	163.545	373800000	158.96	373800000	144.365	373800000	139.036	373800000	129.361
1020	374500000	192.016	374500000	195.164	374500000	187.802	374500000	171.493	374500000	163.173	374500000	159.608	374500000	144.477	374500000	138.569	374500000	128.773
1021	374700000	192.013	374700000	195.311	374700000	187.335	374700000	171.505	374700000	163.628	374700000	159.336	374700000	144.357	374700000	138.685	374700000	128.335
1022	374900000	192.265	374900000	196.178	374900000	187.274	374900000	171.574	374900000	163.069	374900000	158.53	374900000	143.971	374900000	139.621	374900000	128.343
1023	375600000	191.061	375600000	196.587	375600000	187.584	375600000	171.559	375600000	163.391	375600000	159.775	375600000	144.849	375600000	140.213	375600000	129.219
1024	375800000	190.584	375800000	197.273	375800000	187.494	375800000	171.77	375800000	163.211	375800000	160.352	375800000	145.118	375800000	140.569	375800000	129.03
1025	376000000	190.522	376000000	196.406	376000000	187.607	376000000	171.735	376000000	162.737	376000000	160.319	376000000	145.015	376000000	141.077	376000000	128.858
1026	376700000	190.968	376700000	197.426	376700000	186.697	376700000	172.467	376700000	163.689	376700000	160.605	376700000	145.333	376700000	142.15	376700000	128.625
1027	376900000	191.3	376900000	197.315	376900000	186.547	376900000	172.021	376900000	163.49	376900000	160.423	376900000	145.789	376900000	142.391	376900000	128.433
1028	377100000	190.766	377100000	197.159	377100000	186.505	377100000	171.822	377100000	163.464	377100000	160.762	377100000	145.992	377100000	142.385	377100000	128.035
1029	377800000	191.049	377800000	196.943	377800000	186.268	377800000	171.22	377800000	163.429	377800000	160.141	377800000	146.31	377800000	141.669	377800000	127.985
1030	378000000	191.371	378000000	196.446	378000000	185.445	378000000	170.941	378000000	163.595	378000000	159.512	378000000	146.177	378000000	141.497	378000000	128.303
1031	378200000	191.579	378200000	195.888	378200000	185.484	378200000	170.739	378200000	163.745	378200000	159.878	378200000	146.28	378200000	141.351	378200000	128.358
1032	378900000	192.211	378900000	194.798	378900000	186.777	378900000	169.985	378900000	164.31	378900000	158.377	378900000	145.394	378900000	140.545	378900000	127.94
1033	379100000	192.091	379100000	194.655	379100000	186.723	379100000	170.263	379100000	165.087	379100000	158.734	379100000	145.414	379100000	139.885	379100000	128.434
1034	379300000	192.086	379300000	194.847	379300000	186.147	379300000	170.248	379300000	165.42	379300000	158.914	379300000	144.856	379300000	140.185	379300000	128.063
1035	380000000	191.107	380000000	194.87	380000000	185.478	380000000	170.67	380000000	165.619	380000000	158.315	380000000	145.685	380000000	139.291	380000000	128.862
1036	380200000	190.827	380200000	194.699	380200000	184.929	380200000	171.434	380200000	165.512	380200000	158.4	380200000	145.537	380200000	138.983	380200000	128.706
1037	380400000	191.142	380400000	194.525	380400000	184.805	380400000	171.448	380400000	165.339	380400000	158.467	380400000	145.681	380400000	138.908	380400000	129.393
1038	381100000	192.192	381100000	194.61	381100000	185.112	381100000	170.289	381100000	164.291	381100000	157.667	381100000	145.112	381100000	138.977	381100000	129.28
1039	381300000	193.467	381300000	195.518	381300000	184.534	381300000	170.222	381300000	164.053	381300000	157.613	381300000	144.776	381300000	139.322	381300000	129.1
1040	381500000	194.598	381500000	194.85	381500000	184.72	381500000	171.057	381500000	164.597	381500000	157.758	381500000	144.931	381500000	139.665	381500000	129.049
1041	382200000	194.198	382200000	195.138	382200000	184.211	382200000	171.426	382200000	164.993	382200000	158.003	382200000	146.277	382200000	140.326	382200000	129.077
1042	382400000	194.325	382400000	195.437	382400000	184.367	382400000	171.199	382400000	165.21	382400000	157.619	382400000	146.418	382400000	139.942	382400000	129.562
1043	382600000	194.373	382600000	195.868	382600000	184.038	382600000	171.633	382600000	165.717	382600000	158.135	382600000	146.21	382600000	139.599	382600000	129.731
1044	383300000	194.712	383300000	194.089	383300000	182.836	383300000	171.566	383300000	166.164	383300000	157.399	383300000	146.017	383300000	139.802	383300000	129.388
1045	383500000	194.751	383500000	193.921	383500000	182.604	383500000	172.447	383500000	166.416	383500000	158.311	383500000	146.363	383500000	140.38	383500000	129.172
1046	383700000	194.314	383700000	194.167	383700000	182.363	383700000	171.847	383700000	165.873	383700000	158.09	383700000	146.433	383700000	140.704	383700000	129.411
1047	384400000	194.448	384400000	193.897	384400000	182.053	384400000	172.333	384400000	166.731	384400000	158.333	384400000	146.531	384400000	140.488	384400000	128.674
1048	384600000	194.642	384600000	192.956	384600000	182.037	384600000	172.579	384600000	167.133	384600000	157.664	384600000	146.002	384600000	139.829	384600000	128.819
1049	384800000	195.189	384800000	193.339	384800000	182.429	384800000	172.656	384800000	166.953	384800000	157.907	384800000	145.559	384800000	139.818	384800000	128.857
1050	385500000	195.188	385500000	192.105	385500000	182.843	385500000	172.469	385500000	168.224	385500000	158.374	385500000	145.604	385500000	139.371	385500000	128.642
1051	385700000	194.634	385700000	192.19	385700000	183.407	385700000	172.79	385700000	168.326	385700000	158.287	385700000	145.339	385700000	139.46	385700000	129.054
1052	385900000	194.779	385900000	192.012	385900000	183.957	385900000	173.375	385900000	168.312	385900000	158.3	385900000	145.472	385900000	139.633	385900000	128.587
1053	386600000	194.198	386600000	192.172	386600000	183.481	386600000	171.675	386600000	167.577	386600000	158.037	386600000	145.197	386600000	139.677	386600000	128.678
1054	386800000	193.878	386800000	192.113	386800000	183.365	386800000	171.796	386800000	167.448	386800000	157.7	386800000	145.062	386800000	139.513	386800000	129.338
1055	387000000	194.362	387000000	191.336	387000000	184.127	387000000	171.568	387000000	167.172	387000000	157.034	387000000	145.439	387000000	139.388	387000000	129.392
1056	387700000	194.792	387700000	191.563	387700000	182.919	387700000	171.517	387700000	166.904	387700000	157.322	387700000	144.755	387700000	139.738	387700000	128.572
1057	387900000	194.496	387900000	192.126	387900000	183.523	387900000	171.565	387900000	167.11	387900000	156.868	387900000	144.655	387900000	139.4	387900000	128.695
1058	388100000	194.211	388100000	192.441	388100000	184.036	388100000	171.683	388100000	167.288	388100000	157.182	388100000	145.085	388100000	139.52	388100000	129.255
1059	388800000	196.145	388800000	193.082	388800000	184.204	388800000	171.768	388800000	166.562	388800000	157.458	388800000	146.309	388800000	140.114	388800000	129.284
1060	389000000	194.931	389000000	193.021	389000000	183.817	389000000	171.962	389000000	166.31	389000000	158.298	389000000	145.997	389000000	139.947	389000000	128.98
1061	389200000	195.029	389200000	193.358	389200000	183.559	389200000	172.104	389200000	166.827	389200000	158.56	389200000	146.448	389200000	139.752	389200000	129.034
1062	389900000	195.374	389900000	193.373	389900000	182.263	389900000	171.82	389900000	165.776	389900000	157.697	389900000	146.121	389900000	139.411	389900000	128.426
1063	390100000	196.268	390100000	192.622	390100000	181.45	390100000	171.192	390100000	165.257	390100000	157.505	390100000	146.333	390100000	139.885	390100000	128.597
1064	390300000	197.159	390300000	192.649	390300000	180.54	390300000	171.283	390300000	165.147	390300000	157.211	390300000	146.413	390300000	139.975	390300000	128.251
1065	391000000	196.641	391000000	192.16	391000000	182.38	391000000	171.02	391000000	165.217	391000000	156.95	391000000	146.664	391000000	141.029	391000000	128.269
1066	391200000	196.343	391200000	191.807	391200000	182.46	391200000	170.922	391200000	165.64	391200000	157.439	391200000	146.372	391200000	141.358	391200000	128.57
1067	391400000	195.683	391400000	192.543	391400000	182.565	391400000	170.251	391400000	166.175	391400000	157.756	391400000	146.642	391400000	140.845	391400000	128.524
1068	392100000	196.873	392100000	192.058	392100000	182.711	392100000	170.963	392100000	166.17	392100000	158.666	392100000	146.006	392100000	140.196	392100000	128.617
1069	392300000	196.73	392300000	192.186	392300000	182.648	392300000	170.94	392300000	165.759	392300000	158.229	392300000	146.467	392300000	140.813	392300000	128.872
1070	392500000	196.91	392500000	192.147	392500000	182.111	392500000	170.905	392500000	166.281	392500000	158.391	392500000	146.619	392500000	140.743	392500000	128.775
1071	393200000	198.457	393200000	193.197	393200000	182.729	393200000	170.914	393200000	166.358	393200000	158.965	393200000	145.271	393200000	139.724	393200000	129.69
1072	393400000	197.816	393400000	192.85	393400000	182.885	393400000	170.607	393400000	166.774	393400000	159.079	393400000	144.989	393400000	139.498	393400000	129.647
1073	393600000	197.573	393600000	193.424	393600000	182.775	393600000	171.021	393600000	166.738	393600000	159.031	393600000	144.957	393600000	139.009	393600000	129.199
1074	394300000	197.061	394300000	192.713	394300000	182.849	394300000	170.213	394300000	165.522	394300000	159.576	394300000	144.862	394300000	138.035	394300000	128.781
1075	394500000	196.279	394500000	193.083	394500000	182.739	394500000	169.741	394500000	165.242	394500000	159.809	394500000	144.765	394500000	137.997	394500000	128.853
1076	394700000	196.677	394700000	193.48	394700000	183.047	394700000	169.718	394700000	165.42	394700000	159.813	394700000	145.219	394700000	138.091	394700000	128.447
1077	395400000	196.658	395400000	192.849	395400000	182.5	395400000	170.821	395400000	164.73	395400000	159.927	395400000	144.542	395400000	137.671	395400000	127.534
1078	395600000	196.944	395600000	193.349	395600000	182.343	395600000	171.149	395600000	164.929	395600000	160.539	395600000	144.356	395600000	137.47	395600000	126.892
1079	395800000	197.157	395800000	193.917	395800000	182.211	395800000	172.094	395800000	164.955	395800000	160.39	395800000	143.707	395800000	137.607	395800000	127.1
1080	396500000	196.585	396500000	192.601	396500000	181.462	396500000	172.244	396500000	164.56	396500000	159.546	396500000	143.751	396500000	137.706	396500000	126.259
1081	396700000	196.982	396700000	192.874	396700000	181.687	396700000	172.271	396700000	164.836	396700000	159.231	396700000	143.889	396700000	137.387	396700000	126.562
1082	396900000	197.942	396900000	193.542	396900000	182.174	396900000	172.711	396900000	164.78	396900000	158.257	396900000	143.676	396900000	137.673	396900000	126.9
1083	397600000	196.78	397600000	193.209	397600000	182.821	397600000	171.563	397600000	163.658	397600000	158.14	397600000	143.606	397600000	136.792	397600000	126.576
1084	397800000	197.121	397800000	193.614	397800000	182.766	397800000	171.113	397800000	163.251	397800000	158.224	397800000	143.8	397800000	137.097	397800000	126.358
1085	398000000	197.845	398000000	193.712	398000000	182.001	398000000	171.167	398000000	163.493	398000000	158.647	398000000	143.162	398000000	136.762	398000000	126.381
1086	398700000	197.29	398700000	193.876	398700000	181.231	398700000	170.788	398700000	163.032	398700000	159.026	398700000	143.493	398700000	136.484	398700000	127.311
1087	398900000	197.508	398900000	193.82	398900000	181.545	398900000	171.024	398900000	163.147	398900000	158.926	398900000	143.33	398900000	136.424	398900000	127.665
1088	399100000	197.305	399100000	193.524	399100000	181.879	399100000	171.46	399100000	163.979	399100000	158.338	399100000	143.335	399100000	136.869	399100000	127.402
1089	399800000	198.136	399800000	194.072	399800000	181.644	399800000	171.434	399800000	163.981	399800000	158.086	399800000	143.308	399800000	136.951	399800000	127.27
1090	400000000	196.918	400000000	194.31	400000000	181.804	400000000	171.384	400000000	163.766	400000000	158.275	400000000	143.434	400000000	136.922	400000000	126.608
1091	400200000	197.257	400200000	194.604	400200000	182.638	400200000	170.965	400200000	164.085	400200000	158.155	400200000	143.921	400200000	136.931	400200000	126.984
1092	400900000	197.148	400900000	194.321	400900000	183.798	400900000	171.349	400900000	163.947	400900000	157.306	400900000	144.094	400900000	136.379	400900000	126.662
1093	401100000	196.863	401100000	194.673	401100000	183.705	401100000	171.11	401100000	163.4	401100000	157.392	401100000	144.599	401100000	135.84	401100000	126.362
1094	401300000	196.648	401300000	194.5	401300000	183.369	401300000	171.057	401300000	163.927	401300000	157.339	401300000	144.184	401300000	135.823	401300000	126.105
1095	402000000	195.021	402000000	195.41	402000000	184.296	402000000	170.835	402000000	164.736	402000000	156.941	402000000	144.719	402000000	135.981	402000000	125.677
1096	402200000	195.207	402200000	196.643	402200000	184.602	402200000	170.54	402200000	164.789	402200000	156.611	402200000	144.795	402200000	135.787	402200000	125.585
1097	402400000	194.59	402400000	197.278	402400000	184.213	402400000	171.22	402400000	164.731	402400000	156.684	402400000	144.658	402400000	135.533	402400000	125.062
1098	403100000	195.117	403100000	197.819	403100000	184.265	403100000	170.934	403100000	164.664	403100000	157.302	403100000	144.303	403100000	135.664	403100000	124.51
1099	403300000	196.112	403300000	198.836	403300000	183.982	403300000	170.928	403300000	164.09	403300000	157.27	403300000	143.614	403300000	135.875	403300000	124.592
1100	403500000	196.253	403500000	199.326	403500000	184.116	403500000	170.764	403500000	164.161	403500000	156.886	403500000	143.586	403500000	135.911	403500000	124.798
1101	404200000	197.277	404200000	199.18	404200000	183.833	404200000	170.71	404200000	163.843	404200000	156.317	404200000	143.432	404200000	136.273	404200000	124.613
1102	404400000	196.883	404400000	199.614	404400000	183.882	404400000	171.513	404400000	162.845	404400000	156.227	404400000	143.442	404400000	136.064	404400000	124.167
1103	404600000	197.05	404600000	199.633	404600000	183.595	404600000	171.599	404600000	163.338	404600000	156.081	404600000	143.31	404600000	136.812	404600000	124.436
1104	405300000	196.647	405300000	198.807	405300000	183.769	405300000	172.107	405300000	163.901	405300000	155.295	405300000	143.191	405300000	136.842	405300000	123.995
1105	405500000	196.756	405500000	198.237	405500000	183.394	405500000	172.212	405500000	163.949	405500000	155.581	405500000	143.187	405500000	136.801	405500000	124.362
1106	405700000	197.473	405700000	198.589	405700000	183.572	405700000	172.519	405700000	164.207	405700000	155.403	405700000	143.254	405700000	135.739	405700000	124.529
1107	406400000	196.099	406400000	197.244	406400000	183.137	406400000	173.032	406400000	164.237	406400000	155.374	406400000	143.785	406400000	136.523	406400000	124.783
1108	406600000	196.027	406600000	197.376	406600000	183.63	406600000	173.034	406600000	164.067	406600000	155.333	406600000	143.624	406600000	136.348	406600000	124.607
1109	406800000	195.353	406800000	198.028	406800000	184.048	406800000	173.72	406800000	164.155	406800000	155.638	406800000	143.782	406800000	136.947	406800000	124.748
1110	407500000	195.623	407500000	199.289	407500000	183.171	407500000	173.494	407500000	163.695	407500000	157.206	407500000	143.382	407500000	136.375	407500000	125.591
1111	407700000	195.67	407700000	199.352	407700000	183.293	407700000	173.831	407700000	164.676	407700000	156.959	407700000	143.075	407700000	135.753	407700000	125.809
1112	407900000	196.082	407900000	198.506	407900000	183.485	407900000	174.373	407900000	164.728	407900000	157.255	407900000	143.037	407900000	135.91	407900000	125.489
1113	408600000	195.207	408600000	199.957	408600000	183.634	408600000	174.25	408600000	164.074	408600000	157.066	408600000	142.656	408600000	135.643	408600000	125.827
1114	408800000	195.028	408800000	200.484	408800000	183.665	408800000	174.8	408800000	164.356	408800000	157.246	408800000	143.015	408800000	135.41	408800000	125.759
1115	409000000	194.976	409000000	200.336	409000000	183.215	409000000	175.133	409000000	164.075	409000000	157.385	409000000	143.437	409000000	135.393	409000000	125.742
1116	409700000	195.4	409700000	199.302	409700000	181.894	409700000	176.189	409700000	163.073	409700000	157.023	409700000	143.785	409700000	136.11	409700000	126.743
1117	409900000	196.135	409900000	199.291	409900000	182.41	409900000	176.834	409900000	162.499	409900000	156.729	409900000	143.719	409900000	135.667	409900000	126.745
1118	410100000	196.23	410100000	199.144	410100000	182.931	410100000	177.165	410100000	162.678	410100000	156.975	410100000	143.651	410100000	135.546	410100000	126.956
1119	410800000	195.542	410800000	199.927	410800000	182.733	410800000	176.965	410800000	162.73	410800000	156.647	410800000	142.22	410800000	135.743	410800000	127.72
1120	411000000	195.247	411000000	199.827	411000000	183.023	411000000	176.844	411000000	162.097	411000000	156.66	411000000	142.213	411000000	134.946	411000000	127.856
1121	411200000	195.608	411200000	200.162	411200000	183.812	411200000	176.703	411200000	162.565	411200000	156.128	411200000	142.354	411200000	135.156	411200000	128.049
1122	411900000	195.296	411900000	201.513	411900000	182.878	411900000	177.435	411900000	162.82	411900000	156.182	411900000	141.916	411900000	135.233	411900000	127.533
1123	412100000	196.078	412100000	201.566	412100000	182.46	412100000	177.739	412100000	162.952	412100000	156.188	412100000	142.361	412100000	135.041	412100000	128.217
1124	412300000	196.334	412300000	201.388	412300000	182.46	412300000	177.588	412300000	163.494	412300000	156.39	412300000	142.345	412300000	134.885	412300000	128.155
1125	413000000	196.14	413000000	203.498	413000000	182.515	413000000	177.49	413000000	162.926	413000000	156.613	413000000	142.434	413000000	134.363	413000000	126.948
1126	413200000	196.249	413200000	203.326	413200000	182.304	413200000	177.123	413200000	162.332	413200000	156.619	413200000	142.42	413200000	133.939	413200000	126.833
1127	413400000	196.456	413400000	202.637	413400000	181.762	413400000	177.179	413400000	162.086	413400000	156.322	413400000	143.331	413400000	134.268	413400000	126.922
1128	414100000	196.826	414100000	202.433	414100000	180.675	414100000	178.499	414100000	162.977	414100000	154.791	414100000	143.629	414100000	134.507	414100000	126.476
1129	414300000	196.204	414300000	202.392	414300000	180.564	414300000	178.146	414300000	162.603	414300000	154.329	414300000	144.132	414300000	134.126	414300000	126.502
1130	414500000	196.332	414500000	203.16	414500000	180.946	414500000	178.22	414500000	162.621	414500000	154.117	414500000	144.468	414500000	133.935	414500000	126.679
1131	415200000	194.941	415200000	202.302	415200000	179.922	415200000	176.946	415200000	162.914	415200000	154.773	415200000	144.589	415200000	134.876	415200000	126.126
1132	415400000	194.174	415400000	202.382	415400000	179.713	415400000	176.993	415400000	163.5	415400000	155.362	415400000	144.605	415400000	135.229	415400000	126.282
1133	415600000	194.351	415600000	202.246	415600000	179.437	415600000	177.176	415600000	163.309	415600000	155.054	415600000	144.78	415600000	134.769	415600000	125.91
1134	416300000	193.606	416300000	201.08	416300000	179.668	416300000	177.231	416300000	163.628	416300000	154.551	416300000	145.249	416300000	134.918	416300000	126.352
1135	416500000	194.145	416500000	200.429	416500000	179.636	416500000	177.767	416500000	164.288	416500000	154.659	416500000	145.357	416500000	134.738	416500000	126.096
1136	416700000	194.355	416700000	200.377	416700000	178.866	416700000	177.653	416700000	164.256	416700000	154.376	416700000	145.458	416700000	134.342	416700000	126.257
1137	417400000	193.715	417400000	200.198	417400000	178.895	417400000	177.264	417400000	164.453	417400000	153.26	417400000	145.381	417400000	135.172	417400000	125.417
1138	417600000	193.138	417600000	199.266	417600000	179.381	417600000	177.407	417600000	164.864	417600000	153.528	417600000	145.165	417600000	135.108	417600000	125.355
1139	417800000	193.331	417800000	199.15	417800000	179.05	417800000	177.433	417800000	164.577	417800000	153.679	417800000	145.481	417800000	134.367	417800000	125.646
1140	418500000	194.855	418500000	199.198	418500000	178.736	418500000	177.129	418500000	164.385	418500000	153.33	418500000	145.749	418500000	134.537	418500000	125.59
1141	418700000	194.682	418700000	198.924	418700000	179.281	418700000	177.079	418700000	164.23	418700000	153.777	418700000	146.071	418700000	134.114	418700000	125.001
1142	418900000	195.186	418900000	198.434	418900000	178.533	418900000	177.131	418900000	164.01	418900000	153.082	418900000	146.398	418900000	134.181	418900000	124.598
1143	419600000	194.924	419600000	199.774	419600000	177.498	419600000	177.492	419600000	164.177	419600000	154.466	419600000	147.06	419600000	134.197	419600000	125.004
1144	419800000	194.981	419800000	199.877	419800000	178.174	419800000	177.262	419800000	163.075	419800000	154.669	419800000	147.38	419800000	134.296	419800000	124.568
1145	420000000	194.242	420000000	200.795	420000000	177.73	420000000	177.517	420000000	163.424	420000000	154.255	420000000	147.283	420000000	134.257	420000000	124.146
1146	420700000	194.548	420700000	202.163	420700000	178.539	420700000	177.45	420700000	162.67	420700000	155.142	420700000	147.81	420700000	135.112	420700000	124.698
1147	420900000	193.671	420900000	202.347	420900000	178.954	420900000	177.878	420900000	162.605	420900000	154.934	420900000	147.972	420900000	135.427	420900000	124.988
1148	421100000	194.339	421100000	201.551	421100000	178.888	421100000	177.517	421100000	163.202	421100000	154.541	421100000	147.882	421100000	135.52	421100000	125.004
1149	421800000	194.851	421800000	201.228	421800000	179.2	421800000	177.491	421800000	164.982	421800000	154.636	421800000	148.684	421800000	135.266	421800000	124.368
1150	422000000	195.186	422000000	201.303	422000000	179.471	422000000	177.24	422000000	164.899	422000000	154.671	422000000	148.397	422000000	134.99	422000000	124.638
1151	422200000	195.04	422200000	201.695	422200000	179.383	422200000	177.097	422200000	165.073	422200000	154.448	422200000	147.556	422200000	134.835	422200000	124.191
1152	422900000	195.146	422900000	198.785	422900000	178.735	422900000	177.072	422900000	163.977	422900000	153.385	422900000	148.193	422900000	135.754	422900000	123.794
1153	423100000	195.559	423100000	197.689	423100000	178.877	423100000	177.024	423100000	164.015	423100000	153.417	423100000	147.406	423100000	136.037	423100000	123.757
1154	423300000	196.28	423300000	197.758	423300000	178.74	423300000	176.632	423300000	163.255	423300000	153.792	423300000	147.488	423300000	135.786	423300000	124.309
1155	424000000	196.238	424000000	198.433	424000000	179.21	424000000	176.185	424000000	164.315	424000000	154.066	424000000	147.52	424000000	135.144	424000000	123.969
1156	424200000	195.593	424200000	197.914	424200000	178.382	424200000	176.48	424200000	164.338	424200000	153.479	424200000	147.463	424200000	134.901	424200000	123.879
1157	424400000	196.234	424400000	197.459	424400000	179.095	424400000	176.204	424400000	164.028	424400000	153.508	424400000	147.758	424400000	134.616	424400000	124.322
1158	425100000	195.703	425100000	197.059	425100000	177.502	425100000	174.728	425100000	163.975	425100000	153.41	425100000	148.499	425100000	134.856	425100000	123.69
1159	425300000	194.955	425300000	196.982	425300000	177.846	425300000	175.224	425300000	164.459	425300000	153.657	425300000	148.312	425300000	135.087	425300000	123.809
1160	425500000	194.541	425500000	196.728	425500000	178.28	425500000	175.429	425500000	164.565	425500000	153.653	425500000	147.924	425500000	134.878	425500000	123.765
1161	426200000	195.207	426200000	197.918	426200000	177.311	426200000	176.585	426200000	163.962	426200000	152.989	426200000	148.158	426200000	135.469	426200000	123.265
1162	426400000	194.177	426400000	198.516	426400000	177.807	426400000	176.899	426400000	163.967	426400000	152.961	426400000	148.628	426400000	135.595	426400000	123.482
1163	426600000	194.58	426600000	198.356	426600000	177.208	426600000	176.415	426600000	164.527	426600000	152.91	426600000	148.132	426600000	135.588	426600000	123.685
1164	427300000	192.691	427300000	198.638	427300000	176.841	427300000	175.833	427300000	163.705	427300000	151.449	427300000	148.016	427300000	136.717	427300000	123.828
1165	427500000	193.817	427500000	200.127	427500000	176.932	427500000	176.04	427500000	163.903	427500000	151.299	427500000	148.437	427500000	136.833	427500000	123.166
1166	427700000	193.935	427700000	199.985	427700000	176.475	427700000	176.451	427700000	164.03	427700000	151.361	427700000	148.322	427700000	136.647	427700000	123.255
1167	428400000	195.855	428400000	198.994	428400000	176.509	428400000	176.448	428400000	164.921	428400000	151.02	428400000	147.944	428400000	136.621	428400000	123.925
1168	428600000	195.312	428600000	199.669	428600000	176.11	428600000	177.024	428600000	165.19	428600000	151.476	428600000	147.876	428600000	135.784	428600000	124.211
1169	428800000	195.93	428800000	199.734	428800000	176.028	428800000	176.819	428800000	165.479	428800000	151.251	428800000	147.103	428800000	135.776	428800000	124.117
1170	429500000	197.553	429500000	199.76	429500000	175.23	429500000	176.162	429500000	164.687	429500000	151.243	429500000	147.57	429500000	135.119	429500000	125.265
1171	429700000	197.378	429700000	200.028	429700000	174.89	429700000	176.384	429700000	165.19	429700000	151.243	429700000	147.198	429700000	135.007	429700000	124.611
1172	429900000	196.706	429900000	198.971	429900000	175.082	429900000	176.891	429900000	165.098	429900000	151.178	429900000	147.196	429900000	135.333	429900000	125.415
1173	430600000	197.988	430600000	197.541	430600000	175.612	430600000	177.101	430600000	164.46	430600000	151.468	430600000	146.589	430600000	135.769	430600000	124.914
1174	430800000	198.255	430800000	197.378	430800000	176.045	430800000	177.21	430800000	164.412	430800000	150.795	430800000	146.416	430800000	135.116	430800000	125.343
1175	431000000	198.225	431000000	197.093	431000000	175.54	431000000	176.769	431000000	164.785	431000000	151.01	431000000	146.428	431000000	135.677	431000000	125.497
1176	431700000	197.976	431700000	195.036	431700000	175.803	431700000	175.66	431700000	165.107	431700000	151.048	431700000	146.132	431700000	136.184	431700000	125.228
1177	431900000	198.989	431900000	195.253	431900000	175.418	431900000	175.644	431900000	164.843	431900000	151.254	431900000	145.651	431900000	136.088	431900000	125.118
1178	432100000	199.039	432100000	195.706	432100000	176.003	432100000	174.982	432100000	165.195	432100000	151.35	432100000	145.494	432100000	136.195	432100000	125.465
1179	432800000	198.981	432800000	195.679	432800000	175.339	432800000	174.663	432800000	164.914	432800000	151.139	432800000	146.307	432800000	136.778	432800000	125.578
1180	433000000	198.657	433000000	194.892	433000000	175.309	433000000	174.479	433000000	164.89	433000000	150.745	433000000	146.34	433000000	137.103	433000000	125.481
1181	433200000	198.381	433200000	195.204	433200000	176.143	433200000	173.939	433200000	165.109	433200000	151.602	433200000	146.688	433200000	137.394	433200000	125.613
1182	433900000	198.16	433900000	193.708	433900000	177.59	433900000	174.188	433900000	164.721	433900000	151.985	433900000	146.471	433900000	137.353	433900000	124.792
1183	434100000	198.298	434100000	193.468	434100000	177.616	434100000	173.984	434100000	165.205	434100000	152.553	434100000	145.901	434100000	137.218	434100000	125.051
1184	434300000	198.992	434300000	194.816	434300000	177.927	434300000	174.624	434300000	164.659	434300000	153.159	434300000	146.552	434300000	136.926	434300000	125.136
1185	435000000	198.698	435000000	193.204	435000000	178.687	435000000	174.364	435000000	164.948	435000000	152.996	435000000	145.93	435000000	137.017	435000000	124.86
1186	435200000	198.628	435200000	193.462	435200000	179.074	435200000	174.809	435200000	165.273	435200000	152.666	435200000	145.997	435200000	136.871	435200000	124.728
1187	435400000	199.046	435400000	192.848	435400000	178.496	435400000	174.547	435400000	164.795	435400000	153.263	435400000	145.771	435400000	137.001	435400000	124.857
1188	436100000	199.013	436100000	192.482	436100000	178.517	436100000	173.705	436100000	164.445	436100000	153.19	436100000	145.905	436100000	137.223	436100000	125.091
1189	436300000	198.944	436300000	192.983	436300000	177.876	436300000	173.643	436300000	165.164	436300000	153.369	436300000	145.358	436300000	137.621	436300000	125.259
1190	436500000	198.803	436500000	193.962	436500000	176.761	436500000	173.832	436500000	165.541	436500000	153.269	436500000	145.107	436500000	137.579	436500000	125.148
1191	437200000	199.029	437200000	194.565	437200000	178.171	437200000	173.647	437200000	166.131	437200000	152.589	437200000	145.024	437200000	137.899	437200000	124.296
1192	437400000	198.215	437400000	194.038	437400000	178.129	437400000	173.19	437400000	166.454	437400000	153.383	437400000	145.011	437400000	137.99	437400000	123.893
1193	437600000	198.414	437600000	194.141	437600000	177.689	437600000	173.164	437600000	166.822	437600000	153.197	437600000	145.188	437600000	137.539	437600000	124.415
1194	438300000	197.07	438300000	194.67	438300000	176.787	438300000	172.169	438300000	167.41	438300000	152.411	438300000	144.955	438300000	137.83	438300000	123.513
1195	438500000	197.33	438500000	195.055	438500000	176.151	438500000	172.113	438500000	167.876	438500000	152.712	438500000	145.386	438500000	138.014	438500000	123.451
1196	438700000	197.144	438700000	195.522	438700000	177.315	438700000	172.45	438700000	167.58	438700000	153.326	438700000	145.739	438700000	138.088	438700000	122.944
1197	439400000	196.715	439400000	195.928	439400000	178.165	439400000	171.724	439400000	168.27	439400000	152.369	439400000	145.523	439400000	137.657	439400000	122.299
1198	439600000	196.93	439600000	194.33	439600000	177.35	439600000	171.894	439600000	167.859	439600000	152.414	439600000	145.596	439600000	137.88	439600000	122.294
1199	439800000	196.155	439800000	195.549	439800000	177.628	439800000	171.76	439800000	167.913	439800000	152.973	439800000	145.447	439800000	138.065	439800000	122.457
1200	440500000	196.487	440500000	194.257	440500000	178.55	440500000	171.751	440500000	168.06	440500000	151.698	440500000	145.739	440500000	138.441	440500000	122.231
1201	440700000	196.625	440700000	194.748	440700000	178.424	440700000	171.711	440700000	167.553	440700000	151.561	440700000	145.869	440700000	138.223	440700000	122.654
1202	440900000	197.344	440900000	194.422	440900000	178.486	440900000	172.264	440900000	167.626	440900000	151.66	440900000	146.236	440900000	137.896	440900000	122.55
1203	441600000	196.008	441600000	194.208	441600000	178.865	441600000	170.685	441600000	168.327	441600000	149.589	441600000	146.373	441600000	137.896	441600000	122.441
1204	441800000	195.303	441800000	193.639	441800000	179.015	441800000	171.206	441800000	168.516	441800000	150.349	441800000	146.142	441800000	138.26	441800000	122.717
1205	442000000	195.486	442000000	194.546	442000000	178.782	442000000	170.916	442000000	168.982	442000000	149.904	442000000	146.123	442000000	138.225	442000000	122.769
1206	442700000	195.063	442700000	195.024	442700000	178.796	442700000	171.214	442700000	168.528	442700000	149.784	442700000	146.707	442700000	137.999	442700000	122.737
1207	442900000	194.842	442900000	194.713	442900000	179.157	442900000	171.274	442900000	168.837	442900000	149.294	442900000	147.723	442900000	137.658	442900000	123.043
1208	443100000	194.767	443100000	193.913	443100000	179.861	443100000	171.866	443100000	168.766	443100000	149.739	443100000	148.052	443100000	137.992	443100000	122.81
1209	443800000	193.879	443800000	192.718	443800000	178.951	443800000	172.147	443800000	169.062	443800000	149.258	443800000	147.958	443800000	137.64	443800000	123.516
1210	444000000	193.669	444000000	192.596	444000000	178.503	444000000	171.881	444000000	168.549	444000000	149.7	444000000	148.196	444000000	137.208	444000000	123.811
1211	444200000	193.185	444200000	193.495	444200000	179.586	444200000	171.965	444200000	168.671	444200000	149.545	444200000	148.562	444200000	137.153	444200000	124.175
1212	444900000	193.596	444900000	193.247	444900000	179.155	444900000	171.832	444900000	169.226	444900000	149.422	444900000	148.16	444900000	137.103	444900000	124.872
1213	445100000	194.144	445100000	192.39	445100000	179.428	445100000	172.153	445100000	168.568	445100000	149.018	445100000	148.982	445100000	137.344	445100000	125.122
1214	445300000	194.19	445300000	192.041	445300000	179.136	445300000	172.609	445300000	168.073	445300000	148.884	445300000	148.696	445300000	137.252	445300000	124.981
1215	446000000	193.708	446000000	191.816	446000000	178.977	446000000	172.799	446000000	168.556	446000000	148.562	446000000	148.623	446000000	137.126	446000000	125.501
1216	446200000	193.874	446200000	191.353	446200000	178.159	446200000	172.991	446200000	168.352	446200000	148.531	446200000	148.348	446200000	136.783	446200000	125.816
1217	446400000	194.027	446400000	193.132	446400000	178.862	446400000	173.157	446400000	168.683	446400000	149.013	446400000	149.035	446400000	137.081	446400000	126.063
1218	447100000	192.808	447100000	192.369	447100000	178.905	447100000	173.282	447100000	168.786	447100000	147.899	447100000	149.175	447100000	137.098	447100000	125.589
1219	447300000	192.538	447300000	191.993	447300000	178.601	447300000	173.305	447300000	168.947	447300000	147.782	447300000	149.169	447300000	136.848	447300000	126.314
1220	447500000	192.908	447500000	192.601	447500000	177.871	447500000	173.375	447500000	168.749	447500000	147.542	447500000	149.242	447500000	136.801	447500000	126.614
1221	448200000	192.821	448200000	193.693	448200000	176.952	448200000	171.855	448200000	168.392	448200000	147.936	448200000	148.87	448200000	136.314	448200000	126.988
1222	448400000	192.81	448400000	194.278	448400000	177.148	448400000	172.122	448400000	167.642	448400000	148.66	448400000	149.439	448400000	136.393	448400000	127.128
1223	448600000	193.051	448600000	194.266	448600000	178.239	448600000	172.567	448600000	168.206	448600000	148.601	448600000	148.969	448600000	136.494	448600000	127.102
1224	449300000	192.051	449300000	193.708	449300000	177.076	449300000	173.034	449300000	167.382	449300000	147.532	449300000	147.749	449300000	136.43	449300000	125.856
1225	449500000	191.635	449500000	193.542	449500000	176.717	449500000	173.325	449500000	167.369	449500000	147.94	449500000	147.667	449500000	136.319	449500000	126.402
1226	449700000	192.151	449700000	192.389	449700000	176.621	449700000	173.093	449700000	167.581	449700000	148.154	449700000	147.469	449700000	136.15	449700000	126.743
1227	450400000	192.096	450400000	193.354	450400000	176.389	450400000	172.5	450400000	167.016	450400000	148.559	450400000	146.83	450400000	137.002	450400000	126.182
1228	450600000	192.159	450600000	193.738	450600000	176.121	450600000	173.063	450600000	166.639	450600000	149.093	450600000	145.857	450600000	136.555	450600000	125.889
1229	450800000	192.482	450800000	193.441	450800000	176.473	450800000	173.005	450800000	166.628	450800000	149.376	450800000	146.641	450800000	136.957	450800000	125.631
1230	451500000	193.253	451500000	194.734	451500000	175.751	451500000	171.959	451500000	166.602	451500000	148.6	451500000	146.172	451500000	137.542	451500000	125.673
1231	451700000	193.175	451700000	194.004	451700000	175.907	451700000	172.35	451700000	165.772	451700000	148.966	451700000	145.972	451700000	137.336	451700000	125.694
1232	451900000	194.513	451900000	193.965	451900000	176.353	451900000	173.034	451900000	165.891	451900000	150.015	451900000	146.089	451900000	137.149	451900000	125.893
1233	452600000	193.897	452600000	192.498	452600000	175.574	452600000	172.094	452600000	166.15	452600000	150.675	452600000	145.634	452600000	136.193	452600000	126.524
1234	452800000	193.956	452800000	192.218	452800000	176.194	452800000	171.608	452800000	166.006	452800000	150.747	452800000	145.341	452800000	136.177	452800000	126.996
1235	453000000	193.418	453000000	191.731	453000000	175.921	453000000	171.82	453000000	166.862	453000000	150.671	453000000	145.787	453000000	136.172	453000000	127.561
1236	453700000	195.223	453700000	191.074	453700000	175.212	453700000	171.259	453700000	165.342	453700000	151.679	453700000	146.147	453700000	136.628	453700000	127.123
1237	453900000	195.048	453900000	190.47	453900000	175.042	453900000	170.669	453900000	165.128	453900000	151.012	453900000	146.328	453900000	136.622	453900000	127.178
1238	454100000	195.959	454100000	191.016	454100000	175.197	454100000	171.523	454100000	165.695	454100000	150.743	454100000	146.201	454100000	136.796	454100000	126.934
1239	454800000	196.369	454800000	191.543	454800000	174.699	454800000	172.281	454800000	166.358	454800000	150.613	454800000	145.888	454800000	135.823	454800000	126.803
1240	455000000	196.768	455000000	190.688	455000000	174.809	455000000	172.335	455000000	165.912	455000000	151.133	455000000	145.442	455000000	136.262	455000000	127.082
1241	455200000	197.04	455200000	190.58	455200000	174.629	455200000	172.206	455200000	166.528	455200000	150.433	455200000	145.854	455200000	136.646	455200000	127.327
1242	455900000	197.405	455900000	189.72	455900000	174.803	455900000	172.803	455900000	167.307	455900000	150.64	455900000	145.23	455900000	135.987	455900000	126.975
1243	456100000	197.487	456100000	190.202	456100000	175.223	456100000	173.385	456100000	167.441	456100000	150.322	456100000	145.67	456100000	136.479	456100000	126.383
1244	456300000	197.929	456300000	190.1	456300000	175.11	456300000	173.126	456300000	167.435	456300000	150.359	456300000	145.165	456300000	136.68	456300000	126.68
1245	457000000	197.572	457000000	188.869	457000000	174.164	457000000	172.932	457000000	167.434	457000000	149.756	457000000	146.278	457000000	136.977	457000000	127.733
1246	457200000	197.459	457200000	187.876	457200000	174.678	457200000	173.647	457200000	167.681	457200000	150.537	457200000	146.471	457200000	137.031	457200000	128.107
1247	457400000	197.268	457400000	188.489	457400000	174.601	457400000	173.511	457400000	168.167	457400000	150.308	457400000	146.526	457400000	137.125	457400000	127.59
1248	458100000	197.411	458100000	188.94	458100000	173.977	458100000	171.478	458100000	167.511	458100000	150.919	458100000	145.873	458100000	136.906	458100000	127.669
1249	458300000	197.498	458300000	188.109	458300000	173.899	458300000	171.576	458300000	167.542	458300000	150.488	458300000	146.137	458300000	137.001	458300000	127.842
1250	458500000	198.402	458500000	188.448	458500000	174.059	458500000	171.57	458500000	166.82	458500000	150.467	458500000	146.856	458500000	137.255	458500000	127.898
1251	459200000	198.311	459200000	188.137	459200000	174.673	459200000	171.108	459200000	167.854	459200000	150.285	459200000	146.474	459200000	137.233	459200000	127.242
1252	459400000	198.707	459400000	188.758	459400000	174.497	459400000	170.725	459400000	168.056	459400000	150.097	459400000	146.649	459400000	137.194	459400000	127.574
1253	459600000	199.123	459600000	189.155	459600000	174.491	459600000	170.859	459600000	168.405	459600000	149.466	459600000	146.248	459600000	137.338	459600000	127.415
1254	460300000	199.043	460300000	189.117	460300000	174.992	460300000	170.472	460300000	168.76	460300000	150.004	460300000	145.817	460300000	136.991	460300000	127.345
1255	460500000	199.98	460500000	189.002	460500000	175.112	460500000	171.598	460500000	169.076	460500000	150.366	460500000	145.956	460500000	136.51	460500000	127.485
1256	460700000	200.786	460700000	189.083	460700000	175.763	460700000	170.95	460700000	169.209	460700000	150.551	460700000	146.112	460700000	136.781	460700000	127.688
1257	461400000	200.929	461400000	187.336	461400000	174.011	461400000	172.69	461400000	168.706	461400000	150.588	461400000	146.376	461400000	136.663	461400000	126.839
1258	461600000	200.652	461600000	187.56	461600000	174.051	461600000	172.113	461600000	168.475	461600000	150.621	461600000	145.711	461600000	137.09	461600000	126.514
1259	461800000	201.107	461800000	187.777	461800000	174.505	461800000	172.076	461800000	168.197	461800000	150.737	461800000	145.934	461800000	136.867	461800000	126.452
1260	462500000	201.374	462500000	187.905	462500000	174.791	462500000	171.396	462500000	168.925	462500000	151.465	462500000	145.95	462500000	135.664	462500000	126.429
1261	462700000	201.719	462700000	187.414	462700000	175.59	462700000	171.668	462700000	168.348	462700000	151.9	462700000	144.848	462700000	135.882	462700000	126.381
1262	462900000	201.759	462900000	186.654	462900000	175.35	462900000	171.442	462900000	168.542	462900000	151.672	462900000	144.981	462900000	136.194	462900000	126.857
1263	463600000	202.084	463600000	187.998	463600000	175.587	463600000	171.581	463600000	167.495	463600000	150.743	463600000	145.372	463600000	135.523	463600000	125.826
1264	463800000	201.57	463800000	188.754	463800000	176.066	463800000	171.503	463800000	167.932	463800000	150.774	463800000	145.708	463800000	136.308	463800000	126.094
1265	464000000	201.108	464000000	188.566	464000000	176.707	464000000	170.937	464000000	168.835	464000000	151.056	464000000	145.651	464000000	136.089	464000000	126.159
1266	464700000	201.756	464700000	188.29	464700000	176.197	464700000	170.019	464700000	168.326	464700000	149.396	464700000	145.747	464700000	136.416	464700000	126.576
1267	464900000	201.68	464900000	188.214	464900000	176.119	464900000	169.742	464900000	167.543	464900000	148.919	464900000	145.564	464900000	136.38	464900000	126.476
1268	465100000	201.728	465100000	187.773	465100000	175.917	465100000	170.485	465100000	167.654	465100000	149.169	465100000	145.844	465100000	136.676	465100000	126.5
1269	465800000	201.193	465800000	186.286	465800000	175.758	465800000	169.946	465800000	167.576	465800000	149.12	465800000	145.004	465800000	136.55	465800000	126.196
1270	466000000	201.13	466000000	187.149	466000000	176.161	466000000	169.415	466000000	167.449	466000000	149.411	466000000	144.982	466000000	135.961	466000000	126.616
1271	466200000	200.728	466200000	187.71	466200000	176.201	466200000	170.047	466200000	167.695	466200000	149.658	466200000	145.24	466200000	135.928	466200000	126.054
1272	466900000	200.214	466900000	187.036	466900000	175.442	466900000	170.422	466900000	168.166	466900000	149.204	466900000	146.126	466900000	135.877	466900000	126.309
1273	467100000	200.893	467100000	187.204	467100000	175.247	467100000	170.376	467100000	168.218	467100000	149.909	467100000	146.186	467100000	135.825	467100000	126.328
1274	467300000	200.732	467300000	187.906	467300000	175.372	467300000	169.828	467300000	167.692	467300000	150.214	467300000	146.256	467300000	136.731	467300000	126.59
1275	468000000	200.556	468000000	188.187	468000000	176.195	468000000	169.152	468000000	169.388	468000000	149.882	468000000	146.578	468000000	135.921	468000000	125.638
1276	468200000	198.875	468200000	187.177	468200000	175.984	468200000	168.941	468200000	169.261	468200000	150.187	468200000	146.518	468200000	136.275	468200000	125.77
1277	468400000	198.831	468400000	187.725	468400000	176.147	468400000	168.668	468400000	170.015	468400000	150.471	468400000	146.092	468400000	136.766	468400000	125.686
1278	469100000	197.376	469100000	188.385	469100000	177.36	469100000	169.345	469100000	169.361	469100000	150.726	469100000	144.964	469100000	136.877	469100000	126.08
1279	469300000	196.922	469300000	187.554	469300000	177.045	469300000	169.489	469300000	169.435	469300000	150.459	469300000	144.635	469300000	136.775	469300000	125.634
1280	469500000	197.306	469500000	187.777	469500000	177.724	469500000	170.04	469500000	169.124	469500000	150.515	469500000	144.975	469500000	136.87	469500000	125.674
1281	470200000	197.151	470200000	187.911	470200000	178.013	470200000	168.376	470200000	169.736	470200000	149.742	470200000	145.075	470200000	137.391	470200000	124.938
1282	470400000	196.254	470400000	188.661	470400000	178.271	470400000	168.706	470400000	170.045	470400000	149.307	470400000	145.488	470400000	137.21	470400000	124.487
1283	470600000	197.004	470600000	187.874	470600000	177.892	470600000	169.109	470600000	170.3	470600000	149.292	470600000	144.977	470600000	137.39	470600000	124.65
1284	471300000	197.062	471300000	188.731	471300000	178.246	471300000	169.511	471300000	170.325	471300000	148.741	471300000	144.489	471300000	136.662	471300000	124.604
1285	471500000	197.087	471500000	189.697	471500000	178.149	471500000	169.655	471500000	170.09	471500000	148.658	471500000	144.369	471500000	136.477	471500000	125.306
1286	471700000	196.472	471700000	190.633	471700000	178.429	471700000	169.54	471700000	169.802	471700000	148.65	471700000	144.069	471700000	136.707	471700000	125.252
1287	472400000	196.793	472400000	189.96	472400000	179.412	472400000	169.572	472400000	170.204	472400000	149.846	472400000	143.903	472400000	134.546	472400000	126.134
1288	472600000	197.34	472600000	189.336	472600000	178.473	472600000	170.173	472600000	169.805	472600000	149.753	472600000	143.884	472600000	135.274	472600000	125.831
1289	472800000	198.615	472800000	188.681	472800000	178.052	472800000	169.32	472800000	169.778	472800000	149.286	472800000	143.697	472800000	135.255	472800000	125.692
1290	473500000	199.902	473500000	190.543	473500000	177.156	473500000	169.695	473500000	169.727	473500000	149.707	473500000	142.67	473500000	133.772	473500000	126.494
1291	473700000	200.399	473700000	189.951	473700000	177.449	473700000	169.944	473700000	169.548	473700000	149.955	473700000	142.601	473700000	134.489	473700000	126.644
1292	473900000	199.969	473900000	190.454	473900000	177.019	473900000	169.853	473900000	169.399	473900000	150.336	473900000	142.666	473900000	134.122	473900000	127.366
1293	474600000	199.339	474600000	191.012	474600000	178.382	474600000	169.531	474600000	168.428	474600000	150.81	474600000	143.09	474600000	133.699	474600000	127.14
1294	474800000	199.324	474800000	191.256	474800000	178.313	474800000	169.255	474800000	168.223	474800000	150.919	474800000	142.907	474800000	134.034	474800000	127.032
1295	475000000	199.282	475000000	190.447	475000000	179.232	475000000	169.537	475000000	168.784	475000000	151.298	475000000	143.138	475000000	134.104	475000000	127.025
1296	475700000	200.717	475700000	189.317	475700000	178.703	475700000	169.016	475700000	167.222	475700000	152.379	475700000	142.382	475700000	133.869	475700000	127.949
1297	475900000	200.408	475900000	189.009	475900000	178.678	475900000	169.365	475900000	166.976	475900000	152.197	475900000	142.573	475900000	134.035	475900000	127.102
1298	476100000	200.911	476100000	188.331	476100000	178.695	476100000	169.614	476100000	166.717	476100000	152.733	476100000	142.754	476100000	133.917	476100000	126.8
1299	476800000	199.83	476800000	188.378	476800000	178.468	476800000	170.523	476800000	166.635	476800000	152.307	476800000	143.916	476800000	133.211	476800000	126.942
1300	477000000	200.017	477000000	188.107	477000000	178.678	477000000	170.274	477000000	166.594	477000000	153.003	477000000	144.085	477000000	133.48	477000000	126.665
1301	477200000	201.036	477200000	188.578	477200000	177.881	477200000	170.102	477200000	166.539	477200000	153.019	477200000	144.219	477200000	134.035	477200000	126.85
1302	477900000	200.371	477900000	189.263	477900000	178.656	477900000	170.974	477900000	166.83	477900000	153.831	477900000	144.406	477900000	134.019	477900000	126.192
1303	478100000	200.682	478100000	188.601	478100000	179.135	478100000	170.351	478100000	166.99	478100000	153.599	478100000	144.622	478100000	134.038	478100000	126.219
1304	478300000	200.086	478300000	188.809	478300000	179.19	478300000	170.527	478300000	167.156	478300000	153.101	478300000	145.038	478300000	133.835	478300000	126.146
1305	479000000	200.052	479000000	188.054	479000000	180.111	479000000	170.072	479000000	166.482	479000000	152.883	479000000	144.145	479000000	133.277	479000000	125.895
1306	479200000	198.97	479200000	188.125	479200000	179.994	479200000	170.067	479200000	166.593	479200000	152.822	479200000	143.86	479200000	133.432	479200000	126.34
1307	479400000	198.652	479400000	188.842	479400000	180.312	479400000	168.97	479400000	166.627	479400000	152.643	479400000	143.742	479400000	133.392	479400000	126.248
1308	480100000	198.366	480100000	188.36	480100000	180.032	480100000	168.576	480100000	166.557	480100000	153.217	480100000	144.121	480100000	133.483	480100000	126.039
1309	480300000	197.585	480300000	188.692	480300000	179.957	480300000	168.873	480300000	166.337	480300000	153.681	480300000	143.568	480300000	133.335	480300000	126.553
1310	480500000	197.064	480500000	188.256	480500000	179.032	480500000	168.734	480500000	166.62	480500000	152.843	480500000	143.311	480500000	133.927	480500000	126.684
1311	481200000	197.205	481200000	188.648	481200000	178.515	481200000	170.113	481200000	168.137	481200000	153.175	481200000	143.924	481200000	133.568	481200000	126.93
1312	481400000	197.782	481400000	188.031	481400000	178.447	481400000	170.091	481400000	168.635	481400000	152.891	481400000	144.743	481400000	133.024	481400000	126.708
1313	481600000	197.652	481600000	188.104	481600000	178.098	481600000	170.243	481600000	169.057	481600000	152.896	481600000	145.035	481600000	132.677	481600000	126.638
1314	482300000	197.026	482300000	188.042	482300000	178.069	482300000	170.281	482300000	169.857	482300000	152.561	482300000	143.886	482300000	133.895	482300000	126.734
1315	482500000	196.103	482500000	188.502	482500000	178.033	482500000	171.076	482500000	170.442	482500000	152.228	482500000	143.818	482500000	133.802	482500000	126.749
1316	482700000	197.456	482700000	188.343	482700000	177.886	482700000	170.811	482700000	170.19	482700000	152.424	482700000	144.064	482700000	134.287	482700000	126.94
1317	483400000	199.103	483400000	188.503	483400000	178.585	483400000	171.151	483400000	170.609	483400000	152.922	483400000	143.839	483400000	134.567	483400000	126.493
1318	483600000	199.717	483600000	188.096	483600000	178.261	483600000	171.456	483600000	170.745	483600000	152.905	483600000	142.843	483600000	134.661	483600000	126.556
1319	483800000	199.565	483800000	188.081	483800000	178.474	483800000	171.098	483800000	170.679	483800000	153.167	483800000	143.014	483800000	135.189	483800000	126.772
1320	484500000	198.958	484500000	187.864	484500000	180.097	484500000	171.437	484500000	169.989	484500000	153.7	484500000	143.4	484500000	134.207	484500000	127.05
1321	484700000	198.789	484700000	187.016	484700000	181.754	484700000	171.067	484700000	170.53	484700000	154.192	484700000	143.443	484700000	134.339	484700000	127.284
1322	484900000	197.79	484900000	187.096	484900000	181.019	484900000	171.208	484900000	170.206	484900000	154.487	484900000	142.857	484900000	134.245	484900000	127.294
1323	485600000	197.098	485600000	187.084	485600000	180.682	485600000	171.609	485600000	170.747	485600000	155.291	485600000	142.34	485600000	133.996	485600000	127.448
1324	485800000	197.824	485800000	187.113	485800000	180.262	485800000	171.195	485800000	170.852	485800000	155.584	485800000	142.973	485800000	134.202	485800000	127.348
1325	486000000	197.797	486000000	187.669	486000000	180.101	486000000	171.502	486000000	171.349	486000000	156.12	486000000	142.691	486000000	134.099	486000000	126.968
1326	486700000	196.581	486700000	187.099	486700000	180.918	486700000	172.158	486700000	170.077	486700000	156.648	486700000	142.25	486700000	135.346	486700000	127.352
1327	486900000	196.676	486900000	187.263	486900000	180.675	486900000	172.494	486900000	169.57	486900000	156.124	486900000	141.947	486900000	135.573	486900000	126.743
1328	487100000	197.258	487100000	187.375	487100000	180.471	487100000	172.105	487100000	169.483	487100000	156.177	487100000	142.864	487100000	135.435	487100000	126.608
1329	487800000	195.705	487800000	186.647	487800000	180.465	487800000	172.625	487800000	169.957	487800000	156.143	487800000	142.469	487800000	135.529	487800000	125.93
1330	488000000	195.594	488000000	187.107	488000000	180.515	488000000	173.089	488000000	170.173	488000000	155.716	488000000	142.518	488000000	136.123	488000000	125.833
1331	488200000	196.822	488200000	187.136	488200000	180.321	488200000	173.349	488200000	170.613	488200000	156.267	488200000	142.503	488200000	135.604	488200000	126.128
1332	488900000	195.845	488900000	186.97	488900000	178.524	488900000	172.947	488900000	169.945	488900000	156.164	488900000	142.96	488900000	135.269	488900000	125.347
1333	489100000	195.755	489100000	186.51	489100000	177.807	489100000	173.429	489100000	169.369	489100000	156.485	489100000	142.843	489100000	135.753	489100000	124.785
1334	489300000	195.265	489300000	186.202	489300000	177.955	489300000	173.604	489300000	169.746	489300000	156.353	489300000	143.259	489300000	135.782	489300000	124.834
1335	490000000	196.071	490000000	186.686	490000000	177.291	490000000	173.839	490000000	170.59	490000000	156.748	490000000	143.96	490000000	136.026	490000000	124.919
1336	490200000	196.48	490200000	185.809	490200000	177.93	490200000	173.854	490200000	170.717	490200000	156.92	490200000	143.826	490200000	136.109	490200000	124.949
1337	490400000	196.889	490400000	186.515	490400000	178.202	490400000	174.014	490400000	171.069	490400000	157.386	490400000	143.933	490400000	135.779	490400000	125.063
1338	491100000	196.25	491100000	187.283	491100000	178.543	491100000	174.9	491100000	171.686	491100000	156.968	491100000	143.579	491100000	136.178	491100000	125.563
1339	491300000	196.264	491300000	186.642	491300000	178.945	491300000	175.214	491300000	172.034	491300000	156.243	491300000	143.397	491300000	136.069	491300000	125.75
1340	491500000	196.649	491500000	186.168	491500000	180.016	491500000	175.292	491500000	172.482	491500000	156.569	491500000	143.687	491500000	136.033	491500000	126.046
1341	492200000	196.736	492200000	186.383	492200000	178.844	492200000	174.976	492200000	172.921	492200000	157.239	492200000	142.814	492200000	136.314	492200000	125.984
1342	492400000	196.886	492400000	186.222	492400000	178.557	492400000	174.821	492400000	173.51	492400000	157.416	492400000	142.478	492400000	136.316	492400000	126.124
1343	492600000	197.264	492600000	186.104	492600000	179.835	492600000	174.351	492600000	173.843	492600000	157.903	492600000	143.154	492600000	137.136	492600000	126.363
1344	493300000	196.158	493300000	186.109	493300000	178.553	493300000	175.05	493300000	173.655	493300000	156.309	493300000	143.279	493300000	137.121	493300000	126.725
1345	493500000	196.6	493500000	186.364	493500000	178.854	493500000	174.948	493500000	174.15	493500000	156.3	493500000	143.312	493500000	137.022	493500000	126.883
1346	493700000	196.516	493700000	186.165	493700000	178.474	493700000	174.553	493700000	174.078	493700000	156.03	493700000	143.294	493700000	136.59	493700000	127.415
1347	494400000	195.839	494400000	186.837	494400000	178.56	494400000	174.168	494400000	174.105	494400000	156.361	494400000	143.597	494400000	136.297	494400000	127.295
1348	494600000	196.383	494600000	186.686	494600000	178.929	494600000	174.434	494600000	174.299	494600000	156.109	494600000	143.559	494600000	135.977	494600000	126.953
1349	494800000	196.447	494800000	185.663	494800000	178.795	494800000	174.878	494800000	174.257	494800000	156.47	494800000	143.69	494800000	135.863	494800000	127.519
1350	495500000	196.443	495500000	185.271	495500000	178.242	495500000	173.813	495500000	173.316	495500000	156.182	495500000	143.869	495500000	136.169	495500000	127.219
1351	495700000	196.13	495700000	184.997	495700000	179.031	495700000	174.203	495700000	173.701	495700000	156.705	495700000	144.001	495700000	136.145	495700000	126.513
1352	495900000	196.146	495900000	183.72	495900000	179.167	495900000	174.1	495900000	174.055	495900000	157.223	495900000	144.095	495900000	135.913	495900000	126.618
1353	496600000	194.773	496600000	183.761	496600000	180.309	496600000	175.184	496600000	174.36	496600000	157.66	496600000	144.257	496600000	136.297	496600000	126.273
1354	496800000	195.244	496800000	184.465	496800000	180.033	496800000	174.985	496800000	173.972	496800000	158.14	496800000	144.871	496800000	136.13	496800000	126.056
1355	497000000	195.402	497000000	183.306	497000000	180.979	497000000	174.284	497000000	174.157	497000000	159.279	497000000	145.265	497000000	136.001	497000000	125.937
1356	497700000	197.139	497700000	182.216	497700000	181.035	497700000	174.752	497700000	175.411	497700000	159.115	497700000	145.476	497700000	135.878	497700000	126.282
1357	497900000	196.784	497900000	183.733	497900000	181.064	497900000	175.068	497900000	175.324	497900000	159.421	497900000	145.68	497900000	135.522	497900000	125.985
1358	498100000	196.638	498100000	183.491	498100000	180.596	498100000	175.357	498100000	175.693	498100000	159.864	498100000	145.242	498100000	135.891	498100000	126.195
1359	498800000	197.837	498800000	186.275	498800000	180.697	498800000	174.482	498800000	176.061	498800000	158.684	498800000	144.312	498800000	134.677	498800000	126.538
1360	499000000	198.185	499000000	185.787	499000000	180.974	499000000	174.128	499000000	175.758	499000000	159.187	499000000	143.955	499000000	134.877	499000000	126.454
1361	499200000	198.177	499200000	184.983	499200000	180.557	499200000	174.179	499200000	175.871	499200000	158.841	499200000	143.42	499200000	135.022	499200000	126.395
1362	499900000	198.236	499900000	184.457	499900000	181.421	499900000	174.936	499900000	175.071	499900000	158.067	499900000	144.564	499900000	134.637	499900000	125.598
1363	500100000	199.142	500100000	184.631	500100000	180.573	500100000	173.302	500100000	174.762	500100000	157.243	500100000	144.56	500100000	134.472	500100000	125.799
1364	500300000	198.646	500300000	184.469	500300000	181.69	500300000	173.411	500300000	174.901	500300000	157.546	500300000	144.563	500300000	135.062	500300000	125.562
1365	501000000	199.554	501000000	184.587	501000000	181.404	501000000	173.072	501000000	173.969	501000000	157.396	501000000	144.313	501000000	134.669	501000000	125.781
1366	501200000	198.913	501200000	184.085	501200000	181.5	501200000	173.105	501200000	174.76	501200000	157.484	501200000	144.477	501200000	134.842	501200000	125.674
1367	501400000	199.609	501400000	185.005	501400000	180.821	501400000	172.756	501400000	174.635	501400000	157.81	501400000	144.43	501400000	135.056	501400000	125.957
1368	502100000	198.296	502100000	183.962	502100000	180.775	502100000	172.53	502100000	174.717	502100000	157.409	502100000	144.752	502100000	134.017	502100000	124.46
1369	502300000	197.769	502300000	183.838	502300000	180.245	502300000	172.18	502300000	174.736	502300000	157.618	502300000	145.409	502300000	134.064	502300000	124.026
1370	502500000	198.664	502500000	183.929	502500000	180.185	502500000	172.973	502500000	175.217	502500000	157.147	502500000	145.293	502500000	134.655	502500000	124.35
1371	503200000	197.924	503200000	184.415	503200000	179.892	503200000	171.926	503200000	176.095	503200000	157.084	503200000	145.404	503200000	135.249	503200000	123.638
1372	503400000	198.485	503400000	184.34	503400000	179.982	503400000	171.641	503400000	176.127	503400000	156.963	503400000	145.309	503400000	135.445	503400000	123.825
1373	503600000	197.651	503600000	183.958	503600000	180.424	503600000	171.994	503600000	175.71	503600000	156.925	503600000	145.467	503600000	135.074	503600000	123.622
1374	504300000	196.327	504300000	183.813	504300000	181.484	504300000	172.125	504300000	175.382	504300000	157.081	504300000	144.332	504300000	135.247	504300000	123.962
1375	504500000	196.422	504500000	184.398	504500000	180.5	504500000	171.492	504500000	175.148	504500000	157.655	504500000	144.583	504500000	134.928	504500000	123.623
1376	504700000	195.701	504700000	184.038	504700000	181.467	504700000	171.685	504700000	175.474	504700000	157.724	504700000	144.715	504700000	134.947	504700000	123.745
1377	505400000	195.535	505400000	184.475	505400000	181.468	505400000	171.565	505400000	175.281	505400000	157.708	505400000	144.54	505400000	135.212	505400000	123.588
1378	505600000	197.299	505600000	184.462	505600000	181.999	505600000	171.172	505600000	175.059	505600000	157.653	505600000	144.601	505600000	135.13	505600000	123.582
1379	505800000	196.786	505800000	185.698	505800000	182.51	505800000	171.018	505800000	174.835	505800000	158.087	505800000	144.894	505800000	134.995	505800000	124.426
1380	506500000	197.814	506500000	186.968	506500000	182.81	506500000	171.98	506500000	174.683	506500000	157.84	506500000	144.634	506500000	134.588	506500000	123.987
1381	506700000	196.696	506700000	186.037	506700000	182.937	506700000	171.389	506700000	174.018	506700000	157.496	506700000	144.78	506700000	134.873	506700000	124.145
1382	506900000	196.419	506900000	186.175	506900000	182.971	506900000	170.59	506900000	174.278	506900000	157.939	506900000	144.904	506900000	134.267	506900000	124.359
1383	507600000	197.178	507600000	185.802	507600000	181.987	507600000	171.395	507600000	174.058	507600000	157.315	507600000	145.217	507600000	135.033	507600000	123.728
1384	507800000	196.841	507800000	185.803	507800000	182.279	507800000	170.969	507800000	173.461	507800000	157.137	507800000	144.526	507800000	134.399	507800000	123.864
1385	508000000	197.342	508000000	186.231	508000000	182.706	508000000	171.166	508000000	173.257	508000000	157.549	508000000	144.265	508000000	134.984	508000000	123.472
1386	508700000	196.123	508700000	186.701	508700000	182.373	508700000	170.924	508700000	173.308	508700000	156.841	508700000	144.347	508700000	135.431	508700000	125.017
1387	508900000	195.597	508900000	186.106	508900000	182.032	508900000	171.584	508900000	173.31	508900000	157.336	508900000	144.823	508900000	135.606	508900000	124.89
1388	509100000	195.482	509100000	186.611	509100000	181.595	509100000	170.54	509100000	173.134	509100000	157.629	509100000	144.852	509100000	135.373	509100000	124.627
1389	509800000	195.35	509800000	188.002	509800000	182.231	509800000	170.948	509800000	171.963	509800000	157.784	509800000	144.43	509800000	135.112	509800000	124.484
1390	510000000	195.134	510000000	187.824	510000000	182.191	510000000	170.547	510000000	170.806	510000000	157.18	510000000	144.56	510000000	134.674	510000000	125.051
1391	510200000	195.007	510200000	188.019	510200000	182.343	510200000	169.962	510200000	171.023	510200000	157.206	510200000	144.557	510200000	134.614	510200000	125.403
1392	510900000	195.335	510900000	187.18	510900000	183.894	510900000	168.758	510900000	171.013	510900000	157.49	510900000	144.592	510900000	134.651	510900000	126.459
1393	511100000	194.993	511100000	186.772	511100000	184.057	511100000	169.577	511100000	171.413	511100000	157.143	511100000	144.684	511100000	134.972	511100000	126.315
1394	511300000	195.265	511300000	187.22	511300000	183.407	511300000	169.774	511300000	171.688	511300000	157.52	511300000	143.897	511300000	134.873	511300000	126.563
1395	512000000	195.289	512000000	187.748	512000000	183.566	512000000	170.024	512000000	170.892	512000000	157.071	512000000	144.329	512000000	134.627	512000000	125.942
1396	512200000	194.823	512200000	187.75	512200000	183.894	512200000	170.081	512200000	171.343	512200000	157.139	512200000	144.586	512200000	134.958	512200000	126.058
1397	512400000	195.217	512400000	188.148	512400000	184.748	512400000	169.3	512400000	170.994	512400000	156.982	512400000	144.852	512400000	134.867	512400000	126.464
1398	513100000	194.567	513100000	188.549	513100000	183.08	513100000	169.386	513100000	170.92	513100000	158.687	513100000	144.355	513100000	134.673	513100000	126.103
1399	513300000	195.281	513300000	189.027	513300000	183.345	513300000	169.227	513300000	170.392	513300000	158.162	513300000	144.421	513300000	134.808	513300000	126.161
1400	513500000	195.752	513500000	188.617	513500000	183.607	513500000	169.608	513500000	169.849	513500000	158.736	513500000	144.491	513500000	134.906	513500000	125.566
1401	514200000	194.803	514200000	189.689	514200000	182.337	514200000	170	514200000	169.713	514200000	158.275	514200000	145.535	514200000	134.597	514200000	125.955
1402	514400000	194.815	514400000	188.836	514400000	183.483	514400000	171.035	514400000	170.434	514400000	157.975	514400000	145.785	514400000	134.621	514400000	126.139
1403	514600000	194.766	514600000	188.877	514600000	183.635	514600000	170.989	514600000	169.808	514600000	158.108	514600000	145.468	514600000	134.482	514600000	126.248
1404	515300000	195.169	515300000	190.305	515300000	183.699	515300000	170.789	515300000	169.269	515300000	158.949	515300000	145.419	515300000	135.03	515300000	125.999
1405	515500000	195.825	515500000	189.803	515500000	183.164	515500000	170.676	515500000	170.435	515500000	158.689	515500000	145.181	515500000	135.98	515500000	126.071
1406	515700000	196.121	515700000	189.686	515700000	183.072	515700000	170.806	515700000	170.245	515700000	158.547	515700000	145.129	515700000	136.041	515700000	125.983
1407	516400000	196.064	516400000	189.356	516400000	183.198	516400000	171.378	516400000	169.818	516400000	157.325	516400000	145.292	516400000	135.674	516400000	125.396
1408	516600000	195.789	516600000	189.465	516600000	183.907	516600000	171.488	516600000	170.241	516600000	157.057	516600000	145.276	516600000	135.711	516600000	125.08
1409	516800000	196.094	516800000	190.221	516800000	183.287	516800000	171.326	516800000	170.174	516800000	156.655	516800000	144.618	516800000	136.07	516800000	125.161
1410	517500000	196.35	517500000	190.733	517500000	182.919	517500000	171.469	517500000	169.75	517500000	157.155	517500000	144.31	517500000	134.687	517500000	125.567
1411	517700000	196.566	517700000	190.168	517700000	183.246	517700000	171.945	517700000	169.778	517700000	157.498	517700000	144.446	517700000	135.095	517700000	126.156
1412	517900000	196.056	517900000	190.848	517900000	183.886	517900000	171.811	517900000	169.875	517900000	157.358	517900000	144.237	517900000	135.178	517900000	126.341
1413	518600000	196.718	518600000	191.06	518600000	183.073	518600000	172.414	518600000	170.895	518600000	156.827	518600000	145.521	518600000	134.471	518600000	126.838
1414	518800000	196.96	518800000	191.038	518800000	182.597	518800000	171.61	518800000	170.689	518800000	157.562	518800000	145.146	518800000	134.634	518800000	126.497
1415	519000000	197.051	519000000	190.644	519000000	181.956	519000000	172.582	519000000	170.298	519000000	157.886	519000000	144.784	519000000	134.758	519000000	126.625
1416	519700000	197.053	519700000	190.731	519700000	183.026	519700000	172.474	519700000	170.583	519700000	158.129	519700000	144.258	519700000	134.461	519700000	127.497
1417	519900000	197.519	519900000	191.393	519900000	183.313	519900000	172.269	519900000	169.961	519900000	157.757	519900000	143.995	519900000	134.895	519900000	127.663
1418	520100000	197.798	520100000	191.037	520100000	183.332	520100000	172.358	520100000	170.027	520100000	158.098	520100000	144.45	520100000	134.685	520100000	127.504
1419	520800000	198.914	520800000	190.595	520800000	184.051	520800000	171.999	520800000	169.663	520800000	158.603	520800000	144.079	520800000	134.574	520800000	127.06
1420	521000000	198.134	521000000	190.594	521000000	183.407	521000000	172.695	521000000	169.336	521000000	158.755	521000000	143.852	521000000	134.757	521000000	127.133
1421	521200000	197.925	521200000	190.666	521200000	183.235	521200000	171.95	521200000	169.579	521200000	159.386	521200000	143.886	521200000	134.973	521200000	127.491
1422	521900000	198.396	521900000	190.953	521900000	182.208	521900000	172.036	521900000	168.149	521900000	157.948	521900000	143.872	521900000	135.14	521900000	127.053
1423	522100000	197.897	522100000	191.482	522100000	182.82	522100000	171.881	522100000	168.823	522100000	158.591	522100000	144.286	522100000	135.267	522100000	126.845
1424	522300000	197.361	522300000	191.447	522300000	183.093	522300000	171.393	522300000	168.308	522300000	158.477	522300000	143.783	522300000	135.359	522300000	127.323
1425	523000000	196.522	523000000	191.502	523000000	183.78	523000000	171.321	523000000	168.197	523000000	158.704	523000000	143.233	523000000	135.485	523000000	127.558
1426	523200000	196.393	523200000	190.966	523200000	183.457	523200000	171.198	523200000	168.202	523200000	158.851	523200000	143.503	523200000	135.405	523200000	127.583
1427	523400000	197.518	523400000	189.932	523400000	184.347	523400000	171.247	523400000	168.011	523400000	158.944	523400000	143.453	523400000	134.983	523400000	127.58
1428	524100000	197.838	524100000	190.306	524100000	183.429	524100000	169.806	524100000	168.17	524100000	159.45	524100000	143.523	524100000	135.664	524100000	127.18
1429	524300000	198.822	524300000	190.211	524300000	184.167	524300000	171.317	524300000	168.214	524300000	159.846	524300000	143.72	524300000	135.819	524300000	127.198
1430	524500000	198.095	524500000	189.909	524500000	184.311	524500000	171.65	524500000	168.044	524500000	159.416	524500000	143.894	524500000	135.78	524500000	126.853
1431	525200000	198.556	525200000	190.589	525200000	183.166	525200000	170.837	525200000	166.569	525200000	158.807	525200000	144.374	525200000	135.769	525200000	127.438
1432	525400000	198.189	525400000	189.614	525400000	183.479	525400000	171.268	525400000	166.389	525400000	159.164	525400000	144.362	525400000	135.459	525400000	127.644
1433	525600000	199.011	525600000	189.67	525600000	184.487	525600000	171.29	525600000	166.837	525600000	158.661	525600000	144.52	525600000	135.97	525600000	127.734
1434	526300000	199.781	526300000	188.734	526300000	183.718	526300000	169.818	526300000	167.582	526300000	157.624	526300000	144.575	526300000	135.473	526300000	128.201
1435	526500000	200.239	526500000	188.873	526500000	183.999	526500000	170.201	526500000	167.428	526500000	157.259	526500000	145.056	526500000	135.36	526500000	128.281
1436	526700000	200.06	526700000	190.279	526700000	183.836	526700000	170.353	526700000	167.162	526700000	157.291	526700000	144.654	526700000	135.245	526700000	127.855
1437	527400000	200.37	527400000	191.954	527400000	184.734	527400000	169.795	527400000	167.968	527400000	157.725	527400000	145.366	527400000	134.753	527400000	127.14
1438	527600000	199.688	527600000	192.261	527600000	184.596	527600000	169.831	527600000	167.628	527600000	157.021	527600000	145.579	527600000	134.548	527600000	127.763
1439	527800000	199.748	527800000	191.935	527800000	185.281	527800000	169.846	527800000	168.058	527800000	157.185	527800000	145.276	527800000	134.491	527800000	127.367
1440	528500000	199.949	528500000	193.298	528500000	184.221	528500000	169.741	528500000	167.288	528500000	157.671	528500000	145.113	528500000	133.983	528500000	127.913
1441	528700000	199.068	528700000	193.464	528700000	184.718	528700000	170.083	528700000	168.066	528700000	158.143	528700000	145.534	528700000	133.558	528700000	127.546
1442	528900000	199.585	528900000	193.856	528900000	185.468	528900000	169.654	528900000	168.338	528900000	157.434	528900000	145.687	528900000	133.801	528900000	127.414
1443	529600000	201.134	529600000	193.208	529600000	184.812	529600000	169.509	529600000	167.15	529600000	157.73	529600000	146.16	529600000	134.249	529600000	127.613
1444	529800000	201.27	529800000	193.777	529800000	185.306	529800000	169.783	529800000	167.591	529800000	157.766	529800000	146.282	529800000	134.503	529800000	126.394
1445	530000000	201.453	530000000	193.158	530000000	185.478	530000000	170.426	530000000	168.09	530000000	157.931	530000000	145.526	530000000	134.286	530000000	126.658
1446	530700000	201.834	530700000	192.016	530700000	185.317	530700000	169.794	530700000	167.712	530700000	157.966	530700000	145.161	530700000	134.761	530700000	126.769
1447	530900000	200.252	530900000	192.057	530900000	185.246	530900000	170.435	530900000	167.642	530900000	158.267	530900000	145.324	530900000	134.455	530900000	127.153
1448	531100000	200.423	531100000	191.695	531100000	185.635	531100000	170.196	531100000	167.126	531100000	158.407	531100000	145.174	531100000	134.581	531100000	126.423
1449	531800000	197.445	531800000	191.499	531800000	185.209	531800000	171.014	531800000	166.544	531800000	158.611	531800000	145.488	531800000	135.045	531800000	126.849
1450	532000000	196.96	532000000	191.776	532000000	185.028	532000000	170.664	532000000	166.748	532000000	158.509	532000000	145.351	532000000	135.793	532000000	126.492
1451	532200000	197.722	532200000	191.998	532200000	185.83	532200000	170.395	532200000	166.596	532200000	159.04	532200000	145.404	532200000	136.108	532200000	127.189
1452	532900000	197.452	532900000	191.642	532900000	185.916	532900000	171.256	532900000	167.261	532900000	159.615	532900000	144.986	532900000	136.163	532900000	127.324
1453	533100000	196.322	533100000	191.365	533100000	185.247	533100000	171.658	533100000	167.146	533100000	159.381	533100000	144.826	533100000	135.827	533100000	126.854
1454	533300000	196.031	533300000	190.889	533300000	185.175	533300000	170.874	533300000	167.554	533300000	159.648	533300000	144.783	533300000	136.33	533300000	127.125
1455	534000000	195.607	534000000	190.573	534000000	185.89	534000000	170.527	534000000	166.732	534000000	160.653	534000000	143.67	534000000	136.024	534000000	126.332
1456	534200000	195.308	534200000	190.638	534200000	185.763	534200000	170.232	534200000	167.317	534200000	160.365	534200000	144.432	534200000	135.987	534200000	126.675
1457	534400000	195.71	534400000	190.654	534400000	185.912	534400000	171.054	534400000	166.813	534400000	160.388	534400000	144.461	534400000	136.586	534400000	126.392
1458	535100000	197.15	535100000	192.001	535100000	185.326	535100000	170.201	535100000	167.871	535100000	158.3	535100000	144.052	535100000	136.305	535100000	125.906
1459	535300000	196.445	535300000	192.312	535300000	185.074	535300000	170.559	535300000	168.221	535300000	158.406	535300000	144.05	535300000	136.371	535300000	125.842
1460	535500000	196.359	535500000	191.911	535500000	184.699	535500000	170.714	535500000	167.777	535500000	157.693	535500000	143.936	535500000	136.167	535500000	126.144
1461	536200000	196.359	536200000	192.745	536200000	184.199	536200000	170.266	536200000	168.36	536200000	157.49	536200000	143.552	536200000	136.483	536200000	126.755
1462	536400000	197.975	536400000	193.38	536400000	184.964	536400000	170.688	536400000	167.999	536400000	157.722	536400000	143.679	536400000	136.734	536400000	126.567
1463	536600000	198.028	536600000	193.529	536600000	184.548	536600000	170.373	536600000	167.814	536600000	156.893	536600000	143.327	536600000	135.736	536600000	126.418
1464	537300000	199.485	537300000	193.818	537300000	183.209	537300000	171.001	537300000	169.017	537300000	157.015	537300000	143.086	537300000	135.881	537300000	127.249
1465	537500000	198.678	537500000	193.677	537500000	183.193	537500000	170.766	537500000	168.976	537500000	156.649	537500000	142.864	537500000	135.678	537500000	127.472
1466	537700000	199.23	537700000	193.412	537700000	182.925	537700000	171.138	537700000	168.614	537700000	157.077	537700000	143.078	537700000	135.137	537700000	127.29
1467	538400000	198.535	538400000	192.789	538400000	182.386	538400000	171.087	538400000	168.528	538400000	156.795	538400000	143.247	538400000	135.558	538400000	127.097
1468	538600000	198.734	538600000	192.529	538600000	182.354	538600000	171.745	538600000	167.782	538600000	156.826	538600000	142.515	538600000	135.84	538600000	126.921
1469	538800000	198.87	538800000	193.013	538800000	182.041	538800000	172	538800000	167.075	538800000	157.281	538800000	142.806	538800000	136.242	538800000	126.872
1470	539500000	198.117	539500000	193.094	539500000	181.68	539500000	171.141	539500000	166.695	539500000	157.144	539500000	141.222	539500000	135.384	539500000	126.388
1471	539700000	197.964	539700000	193.091	539700000	182.114	539700000	171.777	539700000	167.346	539700000	156.778	539700000	141.347	539700000	134.954	539700000	126.641
1472	539900000	198.909	539900000	193.329	539900000	182.055	539900000	171.601	539900000	167.33	539900000	156.373	539900000	141.13	539900000	134.568	539900000	126.204
1473	540600000	198.502	540600000	192.203	540600000	182.517	540600000	170.853	540600000	166.121	540600000	156.596	540600000	140.469	540600000	133.478	540600000	125.556
1474	540800000	198.441	540800000	192.12	540800000	182.603	540800000	170.816	540800000	165.905	540800000	156.679	540800000	140.596	540800000	133.959	540800000	125.422
1475	541000000	199.844	541000000	191.883	541000000	183.102	541000000	170.815	541000000	165.371	541000000	156.398	541000000	140.984	541000000	133.824	541000000	125.918
1476	541700000	198.092	541700000	192.42	541700000	183.395	541700000	171.05	541700000	164.891	541700000	156.463	541700000	141.169	541700000	134.252	541700000	125.514
1477	541900000	198.517	541900000	192.753	541900000	183.681	541900000	170.331	541900000	165.022	541900000	156.336	541900000	141.48	541900000	134.43	541900000	125.342
1478	542100000	199.244	542100000	192.405	542100000	183.916	542100000	170.551	542100000	165.875	542100000	155.971	542100000	141.143	542100000	134.323	542100000	125.129
1479	542800000	199.837	542800000	192.528	542800000	184.282	542800000	170.734	542800000	165.343	542800000	155.862	542800000	141.178	542800000	134.257	542800000	125.583
1480	543000000	199.63	543000000	193.026	543000000	184.303	543000000	170.035	543000000	165.858	543000000	156.178	543000000	141.643	543000000	134.096	543000000	125.711
1481	543200000	200.196	543200000	193.527	543200000	184.066	543200000	170.029	543200000	166.365	543200000	155.973	543200000	141.553	543200000	134.035	543200000	125.577
1482	543900000	199.515	543900000	192.189	543900000	184.92	543900000	170.145	543900000	166.631	543900000	155.635	543900000	140.766	543900000	133.09	543900000	127.001
1483	544100000	199.978	544100000	192.89	544100000	185.098	544100000	170.518	544100000	167.153	544100000	155.636	544100000	140.733	544100000	133.226	544100000	127.15
1484	544300000	199.502	544300000	193.214	544300000	185.217	544300000	171.193	544300000	166.947	544300000	155.56	544300000	140.789	544300000	133.086	544300000	126.744
1485	545000000	199.052	545000000	193.829	545000000	184.319	545000000	171.865	545000000	165.383	545000000	154.842	545000000	140.897	545000000	132.186	545000000	127.076
1486	545200000	198.685	545200000	193.917	545200000	184.67	545200000	171.543	545200000	165.17	545200000	154.966	545200000	141.091	545200000	132.423	545200000	126.822
1487	545400000	198.092	545400000	194.15	545400000	184.517	545400000	171.751	545400000	165.451	545400000	155.657	545400000	140.363	545400000	132.707	545400000	127.287
1488	546100000	197.064	546100000	193.803	546100000	184.222	546100000	172.309	546100000	165.736	546100000	154.437	546100000	140.022	546100000	133.79	546100000	127.377
1489	546300000	197.767	546300000	193.066	546300000	184.366	546300000	172.94	546300000	165.683	546300000	154.937	546300000	139.724	546300000	134.103	546300000	128.224
1490	546500000	197.597	546500000	192.807	546500000	184.675	546500000	172.841	546500000	165.617	546500000	155.166	546500000	139.843	546500000	133.831	546500000	128.163
1491	547200000	196.533	547200000	192.428	547200000	184.092	547200000	172.364	547200000	165.658	547200000	155.545	547200000	140.701	547200000	133.701	547200000	128.165
1492	547400000	196.493	547400000	192.064	547400000	184.678	547400000	172.527	547400000	165.444	547400000	155.669	547400000	140.798	547400000	133.541	547400000	128.02
1493	547600000	196.787	547600000	193.309	547600000	184.599	547600000	172.369	547600000	165.506	547600000	156.019	547600000	140.47	547600000	133.085	547600000	127.945
1494	548300000	196.993	548300000	192.465	548300000	183.718	548300000	172.067	548300000	165.035	548300000	156.963	548300000	140.355	548300000	133.012	548300000	127.961
1495	548500000	196.838	548500000	192.373	548500000	183.236	548500000	172.007	548500000	164.231	548500000	156.927	548500000	140.079	548500000	132.803	548500000	127.975
1496	548700000	196.961	548700000	192.243	548700000	183.445	548700000	172.508	548700000	164.588	548700000	157.642	548700000	140.073	548700000	133.158	548700000	127.903
1497	549400000	197.006	549400000	191.627	549400000	183.406	549400000	172.268	549400000	163.69	549400000	156.926	549400000	139.869	549400000	132.726	549400000	127.746
1498	549600000	196.998	549600000	191.898	549600000	183.288	549600000	172.079	549600000	164.125	549600000	157.332	549600000	139.741	549600000	132.992	549600000	128.211
1499	549800000	197.443	549800000	192.814	549800000	182.827	549800000	172.249	549800000	164.909	549800000	157.575	549800000	140.106	549800000	133.493	549800000	127.989
1500	550500000	198.255	550500000	191.379	550500000	182.705	550500000	172.823	550500000	164.135	550500000	156.948	550500000	139.872	550500000	133.154	550500000	127.775
1501	550700000	198.026	550700000	192.068	550700000	182.998	550700000	172.887	550700000	164.33	550700000	157.253	550700000	139.579	550700000	132.766	550700000	127.988
1502	550900000	197.918	550900000	191.931	550900000	183.184	550900000	173.213	550900000	164.617	550900000	157.265	550900000	139.574	550900000	133.079	550900000	127.674
1503	551600000	199.872	551600000	190.824	551600000	182.639	551600000	172.934	551600000	164.54	551600000	157.15	551600000	139.463	551600000	132.472	551600000	127.487
1504	551800000	200.388	551800000	190.848	551800000	182.971	551800000	173.231	551800000	165.216	551800000	157.717	551800000	139.641	551800000	132.709	551800000	127.665
1505	552000000	199.154	552000000	191.378	552000000	182.968	552000000	173.281	552000000	164.941	552000000	157.502	552000000	139.28	552000000	132.094	552000000	127.039
1506	552700000	199.418	552700000	191.043	552700000	182.755	552700000	173.716	552700000	166.015	552700000	158.476	552700000	139.612	552700000	131.808	552700000	127.316
1507	552900000	199.34	552900000	190.853	552900000	182.621	552900000	173.87	552900000	165.951	552900000	158.91	552900000	140.022	552900000	131.901	552900000	127.311
1508	553100000	199.166	553100000	190.698	553100000	183.244	553100000	173.425	553100000	166.025	553100000	158.41	553100000	140.504	553100000	131.95	553100000	126.957
1509	553800000	198.773	553800000	191.067	553800000	183.428	553800000	172.695	553800000	165.821	553800000	158.941	553800000	140.804	553800000	131.577	553800000	126.723
1510	554000000	198.106	554000000	191.087	554000000	183.545	554000000	172.665	554000000	164.997	554000000	159.256	554000000	141.015	554000000	131.666	554000000	126.958
1511	554200000	197.338	554200000	191.682	554200000	183.366	554200000	172.448	554200000	164.617	554200000	159.501	554200000	141.088	554200000	131.847	554200000	126.857
1512	554900000	197.801	554900000	190.549	554900000	183.453	554900000	172.303	554900000	164.504	554900000	159.53	554900000	140.371	554900000	133.026	554900000	127.043
1513	555100000	196.237	555100000	190.979	555100000	184.347	555100000	171.312	555100000	165.123	555100000	159.917	555100000	140.573	555100000	133.071	555100000	127.117
1514	555300000	195.93	555300000	192.246	555300000	183.274	555300000	171.683	555300000	164.826	555300000	159.436	555300000	140.113	555300000	133.203	555300000	126.52
1515	556000000	196.212	556000000	192.096	556000000	184.966	556000000	173.059	556000000	165.741	556000000	160.086	556000000	140.236	556000000	133.216	556000000	126.138
1516	556200000	195.71	556200000	192.124	556200000	183.832	556200000	173.119	556200000	165.48	556200000	159.818	556200000	141.228	556200000	132.631	556200000	126.224
1517	556400000	195.778	556400000	192.83	556400000	183.91	556400000	172.446	556400000	165.354	556400000	159.96	556400000	141.066	556400000	132.759	556400000	126.558
1518	557100000	196.178	557100000	193.953	557100000	184.755	557100000	171.958	557100000	164.687	557100000	160.127	557100000	141.263	557100000	132.913	557100000	126.665
1519	557300000	195.808	557300000	193.667	557300000	184.529	557300000	171.58	557300000	164.712	557300000	159.777	557300000	141.206	557300000	133.612	557300000	126.303
1520	557500000	196.293	557500000	194.706	557500000	185.639	557500000	171.65	557500000	164.667	557500000	159.793	557500000	141.68	557500000	133.506	557500000	126.649
1521	558200000	196.481	558200000	193.142	558200000	183.765	558200000	171.504	558200000	163.676	558200000	159.686	558200000	140.843	558200000	133.693	558200000	126.48
1522	558400000	198.592	558400000	192.819	558400000	184.549	558400000	171.702	558400000	164.442	558400000	159.868	558400000	140.563	558400000	133.489	558400000	126.303
1523	558600000	198.203	558600000	193.369	558600000	184.45	558600000	172.163	558600000	163.605	558600000	159.814	558600000	140.968	558600000	133.038	558600000	126.649
1524	559300000	198.025	559300000	193.042	559300000	185.539	559300000	171.702	559300000	163.695	559300000	159.833	559300000	140.68	559300000	132.753	559300000	127.119
1525	559500000	197.959	559500000	193.832	559500000	184.547	559500000	171.918	559500000	162.941	559500000	159.965	559500000	141.252	559500000	132.396	559500000	127.616
1526	559700000	198.676	559700000	193.599	559700000	185.063	559700000	171.469	559700000	163.694	559700000	159.509	559700000	141.564	559700000	132.539	559700000	128.241
1527	560400000	198.704	560400000	192.849	560400000	186.637	560400000	172.081	560400000	163.549	560400000	159.835	560400000	142.091	560400000	132.983	560400000	128.233
1528	560600000	198.262	560600000	192.714	560600000	185.398	560600000	171.434	560600000	163.516	560600000	159.963	560600000	141.711	560600000	133.374	560600000	128.759
1529	560800000	198.105	560800000	193.729	560800000	185.478	560800000	171.761	560800000	163.578	560800000	160.018	560800000	141.783	560800000	133.517	560800000	129.151
1530	561500000	198.523	561500000	193.419	561500000	185.121	561500000	170.348	561500000	163.622	561500000	161.319	561500000	142.345	561500000	133.651	561500000	129.143
1531	561700000	198.752	561700000	193.599	561700000	185.599	561700000	170.005	561700000	162.905	561700000	160.878	561700000	142.679	561700000	133.557	561700000	128.688
1532	561900000	198.988	561900000	193.427	561900000	185.125	561900000	170.162	561900000	163.339	561900000	160.965	561900000	142.422	561900000	133.574	561900000	128.71
1533	562600000	199.497	562600000	193.479	562600000	185.594	562600000	170.354	562600000	162.488	562600000	160.176	562600000	142.999	562600000	132.592	562600000	128.545
1534	562800000	199.753	562800000	194.07	562800000	184.938	562800000	170.367	562800000	162.185	562800000	160.571	562800000	143.371	562800000	132.748	562800000	128.62
1535	563000000	199.652	563000000	193.426	563000000	185.121	563000000	170.628	563000000	161.913	563000000	160	563000000	143.614	563000000	132.345	563000000	127.949
1536	563700000	200.584	563700000	193.098	563700000	186.136	563700000	170.765	563700000	162.563	563700000	160.486	563700000	143.416	563700000	133.538	563700000	127.522
1537	563900000	200.483	563900000	192.47	563900000	186.523	563900000	171.484	563900000	163.384	563900000	160.389	563900000	143.641	563900000	133.354	563900000	127.133
1538	564100000	200.955	564100000	191.986	564100000	186.739	564100000	171.261	564100000	163.575	564100000	160.657	564100000	143.674	564100000	133.711	564100000	126.595
1539	564800000	201.147	564800000	190.448	564800000	185.176	564800000	171.196	564800000	163.925	564800000	160.684	564800000	143.836	564800000	134.128	564800000	126.717
1540	565000000	201.72	565000000	190.668	565000000	185.376	565000000	172.147	565000000	163.944	565000000	160.789	565000000	144.02	565000000	134.623	565000000	126.422
1541	565200000	201.623	565200000	192.391	565200000	185.552	565200000	171.468	565200000	163.084	565200000	161.406	565200000	143.866	565200000	134.393	565200000	126.509
1542	565900000	203.332	565900000	191.662	565900000	186.119	565900000	169.794	565900000	162.899	565900000	161.866	565900000	144.171	565900000	135.162	565900000	126.566
1543	566100000	203.297	566100000	191.878	566100000	185.602	566100000	169.82	566100000	162.119	566100000	161.497	566100000	143.786	566100000	134.757	566100000	125.962
1544	566300000	204.306	566300000	193.016	566300000	185.848	566300000	169.543	566300000	162.095	566300000	161.128	566300000	143.802	566300000	134.201	566300000	125.791
1545	567000000	204.001	567000000	193.459	567000000	184.843	567000000	168.713	567000000	162.117	567000000	161.739	567000000	144.598	567000000	134.194	567000000	125.831
1546	567200000	204.583	567200000	193.409	567200000	185.015	567200000	169.591	567200000	162.422	567200000	161.683	567200000	144.612	567200000	134.775	567200000	125.438
1547	567400000	204.957	567400000	192.936	567400000	185.204	567400000	169.203	567400000	162.734	567400000	160.744	567400000	144.44	567400000	134.602	567400000	125.058
1548	568100000	204.488	568100000	192.312	568100000	184.639	568100000	169.186	568100000	162.917	568100000	160.654	568100000	144.598	568100000	135.261	568100000	124.855
1549	568300000	203.998	568300000	192.106	568300000	184.52	568300000	169.612	568300000	162.962	568300000	161.025	568300000	144.561	568300000	135.355	568300000	125.571
1550	568500000	203.551	568500000	191.024	568500000	183.168	568500000	169.355	568500000	162.98	568500000	160.725	568500000	145.121	568500000	135.706	568500000	125.343
1551	569200000	203.882	569200000	190.305	569200000	183.985	569200000	169.331	569200000	161.747	569200000	161.793	569200000	144.835	569200000	136.152	569200000	125.063
1552	569400000	202.989	569400000	190.483	569400000	183.932	569400000	169.934	569400000	162.178	569400000	161.826	569400000	145	569400000	136.432	569400000	124.684
1553	569600000	203.3	569600000	190.068	569600000	183.809	569600000	169.055	569600000	162.172	569600000	162.076	569600000	144.867	569600000	136.823	569600000	125.027
1554	570300000	202.799	570300000	190.559	570300000	183.777	570300000	168.908	570300000	162.969	570300000	161.279	570300000	145.181	570300000	136.438	570300000	125.578
1555	570500000	202.462	570500000	190.505	570500000	183.217	570500000	168.736	570500000	163.272	570500000	161.229	570500000	144.891	570500000	136.385	570500000	125.49
1556	570700000	200.873	570700000	191.011	570700000	183.671	570700000	169.049	570700000	163.202	570700000	161.584	570700000	144.951	570700000	136.57	570700000	125.796
1557	571400000	201.124	571400000	191.239	571400000	183.005	571400000	170.48	571400000	163.334	571400000	162.318	571400000	145.204	571400000	137.198	571400000	124.475
1558	571600000	201.04	571600000	191.132	571600000	183.431	571600000	170.357	571600000	163.548	571600000	161.979	571600000	145.704	571600000	137.275	571600000	124.47
1559	571800000	201.096	571800000	191.111	571800000	183.842	571800000	170.012	571800000	163.723	571800000	161.888	571800000	145.645	571800000	137.375	571800000	124.309
1560	572500000	202.899	572500000	192.202	572500000	183.159	572500000	170.394	572500000	162.682	572500000	160.809	572500000	146.111	572500000	138.069	572500000	124.885
1561	572700000	202.295	572700000	192.428	572700000	182.898	572700000	169.786	572700000	162.075	572700000	161.346	572700000	146.174	572700000	137.504	572700000	125.197
1562	572900000	203.827	572900000	192.275	572900000	183.775	572900000	169.635	572900000	161.947	572900000	161.208	572900000	145.953	572900000	137.487	572900000	125.393
1563	573600000	203.006	573600000	192.607	573600000	182.919	573600000	169.124	573600000	162.487	573600000	161.124	573600000	145.704	573600000	137.717	573600000	125.827
1564	573800000	204.163	573800000	192.595	573800000	183.24	573800000	169.082	573800000	163.197	573800000	160.744	573800000	145.892	573800000	137.136	573800000	126.01
1565	574000000	204.07	574000000	191.948	574000000	182.902	574000000	169.327	574000000	162.738	574000000	160.332	574000000	146.329	574000000	137.05	574000000	126.097
1566	574700000	204.486	574700000	191.433	574700000	182.098	574700000	168.531	574700000	161.881	574700000	160.472	574700000	146.992	574700000	137.319	574700000	125.777
1567	574900000	204.483	574900000	191.381	574900000	182.515	574900000	168.42	574900000	162.189	574900000	159.912	574900000	146.76	574900000	137.827	574900000	125.89
1568	575100000	205.129	575100000	191.815	575100000	183.087	575100000	168.601	575100000	161.498	575100000	160.212	575100000	146.863	575100000	137.845	575100000	125.596
1569	575800000	206.22	575800000	192.045	575800000	183.351	575800000	168.617	575800000	162.067	575800000	160.479	575800000	146.066	575800000	137.077	575800000	126.105
1570	576000000	207.277	576000000	191.407	576000000	183.293	576000000	168.954	576000000	161.825	576000000	160.809	576000000	146.095	576000000	137.398	576000000	125.739
1571	576200000	207.39	576200000	190.893	576200000	184.005	576200000	169.664	576200000	162.053	576200000	160.966	576200000	145.869	576200000	137.391	576200000	125.747
1572	576900000	206.909	576900000	190.649	576900000	184.544	576900000	170.311	576900000	162.263	576900000	161.314	576900000	145.995	576900000	136.897	576900000	125.742
1573	577100000	206.717	577100000	190.811	577100000	184.285	577100000	170.71	577100000	162.135	577100000	161.289	577100000	146.285	577100000	136.316	577100000	126.666
1574	577300000	206.875	577300000	190.974	577300000	184.371	577300000	170.326	577300000	162.216	577300000	161.889	577300000	146.341	577300000	136.306	577300000	126.187
1575	578000000	206.275	578000000	190.327	578000000	184.589	578000000	169.968	578000000	162.16	578000000	161.545	578000000	144.845	578000000	136.625	578000000	126.333
1576	578200000	206.209	578200000	190.75	578200000	184.852	578200000	170.577	578200000	162.302	578200000	161.712	578200000	145.336	578200000	136.858	578200000	126.688
1577	578400000	206.389	578400000	191.582	578400000	184.592	578400000	170.781	578400000	162.503	578400000	161.85	578400000	145.406	578400000	136.941	578400000	126.694
1578	579100000	205.964	579100000	190.553	579100000	183.521	579100000	171.561	579100000	162.058	579100000	162.24	579100000	145.462	579100000	136.02	579100000	126.603
1579	579300000	205.105	579300000	190.577	579300000	183.318	579300000	171.423	579300000	161.756	579300000	161.804	579300000	145.213	579300000	136.297	579300000	126.661
1580	579500000	206.094	579500000	189.303	579500000	184.442	579500000	171.276	579500000	161.862	579500000	161.222	579500000	145.197	579500000	136.422	579500000	126.843
1581	580200000	206.069	580200000	189.408	580200000	184.652	580200000	169.831	580200000	161.517	580200000	160.7	580200000	145.866	580200000	137.077	580200000	126.811
1582	580400000	206.549	580400000	189.389	580400000	183.554	580400000	169.923	580400000	161.721	580400000	160.863	580400000	146.093	580400000	137.187	580400000	126.044
1583	580600000	205.8	580600000	189.851	580600000	183.133	580600000	170.546	580600000	160.939	580600000	160.371	580600000	145.728	580600000	136.944	580600000	126.174
1584	581300000	204.144	581300000	190.489	581300000	183.66	581300000	171.278	581300000	160.764	581300000	159.552	581300000	145.985	581300000	137.059	581300000	126.699
1585	581500000	202.917	581500000	189.998	581500000	183.578	581500000	171.569	581500000	160.814	581500000	159.841	581500000	145.584	581500000	137.122	581500000	126.385
1586	581700000	202.962	581700000	189.195	581700000	184.321	581700000	171.901	581700000	160.932	581700000	159.953	581700000	146.539	581700000	136.839	581700000	126.252
1587	582400000	202.32	582400000	190.046	582400000	183.477	582400000	173.593	582400000	161.113	582400000	159.575	582400000	146.434	582400000	137.152	582400000	125.295
1588	582600000	202.539	582600000	190.584	582600000	183.708	582600000	173.732	582600000	161.116	582600000	159.663	582600000	146.35	582600000	137.343	582600000	125.366
1589	582800000	203.745	582800000	190.534	582800000	183.279	582800000	173.784	582800000	161.395	582800000	160.05	582800000	146.263	582800000	137.587	582800000	125.337
1590	583500000	201.91	583500000	189.2	583500000	182.976	583500000	173.426	583500000	158.945	583500000	160.095	583500000	146.321	583500000	138.011	583500000	125.471
1591	583700000	201.524	583700000	189.402	583700000	184.065	583700000	173.459	583700000	159.277	583700000	160.466	583700000	145.883	583700000	138.321	583700000	125.059
1592	583900000	202.277	583900000	188.815	583900000	184.742	583900000	173.326	583900000	159.514	583900000	160.125	583900000	146.817	583900000	138.576	583900000	124.986
1593	584600000	201.555	584600000	189.031	584600000	183.469	584600000	173.856	584600000	159.816	584600000	159.357	584600000	146.402	584600000	137.231	584600000	124.653
1594	584800000	200.961	584800000	188.12	584800000	183.338	584800000	173.872	584800000	159.899	584800000	159.405	584800000	147.242	584800000	137.305	584800000	124.358
1595	585000000	200.569	585000000	189.071	585000000	183.493	585000000	173.511	585000000	160.55	585000000	159.843	585000000	147.552	585000000	136.993	585000000	124.252
1596	585700000	201.53	585700000	189.497	585700000	184.224	585700000	172.831	585700000	161.097	585700000	158.783	585700000	148.409	585700000	137.055	585700000	124.45
1597	585900000	201.935	585900000	190.103	585900000	185.032	585900000	172.65	585900000	160.912	585900000	158.848	585900000	148.656	585900000	136.82	585900000	124.423
1598	586100000	202.156	586100000	189.301	586100000	185.457	586100000	173.206	586100000	160.485	586100000	158.636	586100000	148.497	586100000	136.243	586100000	124.089
1599	586800000	202.248	586800000	191.024	586800000	184.706	586800000	171.908	586800000	160.61	586800000	159.924	586800000	149.258	586800000	136.144	586800000	123.56
1600	587000000	201.467	587000000	191.014	587000000	184.845	587000000	171.757	587000000	160.393	587000000	160.461	587000000	148.858	587000000	136.358	587000000	123.83
1601	587200000	200.895	587200000	190.444	587200000	183.651	587200000	172.649	587200000	160.326	587200000	159.807	587200000	149.106	587200000	136.783	587200000	123.212
1602	587900000	200.561	587900000	190.541	587900000	182.045	587900000	172.851	587900000	160.341	587900000	160.04	587900000	149.312	587900000	136.039	587900000	124.169
1603	588100000	201.168	588100000	191.1	588100000	181.881	588100000	173.249	588100000	160.82	588100000	159.805	588100000	148.966	588100000	136.384	588100000	124.4
1604	588300000	201.209	588300000	190.566	588300000	181.93	588300000	172.095	588300000	159.794	588300000	159.706	588300000	148.797	588300000	136.664	588300000	124.765
1605	589000000	200.956	589000000	189.474	589000000	181.681	589000000	172.532	589000000	160.484	589000000	159.763	589000000	148.225	589000000	136.829	589000000	124.918
1606	589200000	200.829	589200000	189.892	589200000	181.715	589200000	172.361	589200000	160.661	589200000	159.957	589200000	148.402	589200000	137.421	589200000	124.591
1607	589400000	200.748	589400000	189.075	589400000	182.439	589400000	172.656	589400000	160.699	589400000	160.104	589400000	147.985	589400000	137.412	589400000	124.583
1608	590100000	199.4	590100000	189.257	590100000	181.718	590100000	171.744	590100000	161.085	590100000	159.976	590100000	147.708	590100000	137.383	590100000	124.952
1609	590300000	200.265	590300000	188.465	590300000	181.86	590300000	171.598	590300000	160.335	590300000	159.825	590300000	147.487	590300000	137.95	590300000	124.816
1610	590500000	199.956	590500000	188.498	590500000	182.03	590500000	171.691	590500000	160.362	590500000	160.213	590500000	148.059	590500000	138.014	590500000	125.583
1611	591200000	200.636	591200000	188.273	591200000	182.542	591200000	171.102	591200000	161.306	591200000	159.531	591200000	148.108	591200000	138.053	591200000	124.77
1612	591400000	202.132	591400000	187.976	591400000	182.28	591400000	171.112	591400000	161.287	591400000	160.165	591400000	148.402	591400000	137.918	591400000	124.989
1613	591600000	202.765	591600000	188.981	591600000	181.823	591600000	171.554	591600000	160.807	591600000	160.722	591600000	148.053	591600000	137.334	591600000	124.536
1614	592300000	202.896	592300000	188.634	592300000	181.922	592300000	170.825	592300000	161.077	592300000	160.496	592300000	147.439	592300000	137.106	592300000	125.289
1615	592500000	201.651	592500000	189.115	592500000	182.366	592500000	171.334	592500000	161.231	592500000	160.711	592500000	147.545	592500000	136.945	592500000	125.067
1616	592700000	202.527	592700000	188.561	592700000	182.153	592700000	170.397	592700000	161.435	592700000	160.343	592700000	147.895	592700000	137.019	592700000	125.377
1617	593400000	202.972	593400000	188.773	593400000	181.213	593400000	171.278	593400000	161.676	593400000	160.473	593400000	146.74	593400000	137.583	593400000	125.783
1618	593600000	202.655	593600000	189.389	593600000	180.996	593600000	172.198	593600000	162.062	593600000	159.94	593600000	146.707	593600000	137.807	593600000	125.138
1619	593800000	203.69	593800000	189.967	593800000	181.463	593800000	171.629	593800000	162.103	593800000	159.3	593800000	147.139	593800000	138.072	593800000	125.664
1620	594500000	202.68	594500000	188.591	594500000	180.776	594500000	171.642	594500000	162.604	594500000	159.451	594500000	147.636	594500000	138.012	594500000	125.631
1621	594700000	203.223	594700000	189.164	594700000	181.418	594700000	171.515	594700000	161.772	594700000	159.6	594700000	147.86	594700000	138.88	594700000	125.616
1622	594900000	202.826	594900000	189.579	594900000	182.396	594900000	171.463	594900000	161.831	594900000	159.851	594900000	148.027	594900000	139.348	594900000	125.484
1623	595600000	201.539	595600000	189.726	595600000	181.403	595600000	169.552	595600000	161.129	595600000	159.592	595600000	147.928	595600000	138.548	595600000	126.454
1624	595800000	201.544	595800000	189.743	595800000	180.617	595800000	169.361	595800000	161.787	595800000	159.164	595800000	147.968	595800000	137.981	595800000	126.651
1625	596000000	201.322	596000000	189.223	596000000	180.959	596000000	169.114	596000000	161.547	596000000	159.36	596000000	148.044	596000000	138.433	596000000	125.991
1626	596700000	201.899	596700000	188.694	596700000	181.373	596700000	169.739	596700000	162.277	596700000	158.246	596700000	148.21	596700000	138.564	596700000	125.413
1627	596900000	201.366	596900000	188.798	596900000	181.489	596900000	170.327	596900000	162.206	596900000	158.563	596900000	148.339	596900000	138.816	596900000	125.526
1628	597100000	200.932	597100000	188.328	597100000	181.362	597100000	170.78	597100000	162.017	597100000	158.366	597100000	148.599	597100000	138.766	597100000	125.543
1629	597800000	200.332	597800000	188.439	597800000	180.005	597800000	170.294	597800000	161.283	597800000	158.781	597800000	148.689	597800000	138.022	597800000	125.02
1630	598000000	200.626	598000000	188.292	598000000	179.596	598000000	170.033	598000000	161.013	598000000	157.604	598000000	148.811	598000000	138.249	598000000	124.95
1631	598200000	200.811	598200000	188.329	598200000	179.82	598200000	169.957	598200000	160.982	598200000	157.977	598200000	148.826	598200000	138.546	598200000	124.659
1632	598900000	200.248	598900000	188.695	598900000	179.658	598900000	170.365	598900000	161.055	598900000	158.858	598900000	148.593	598900000	137.67	598900000	124.885
1633	599100000	201.044	599100000	189.007	599100000	179.636	599100000	170.301	599100000	161.749	599100000	158.728	599100000	149.007	599100000	138.088	599100000	124.56
1634	599300000	200.167	599300000	188.157	599300000	180.052	599300000	170.709	599300000	161.531	599300000	158.726	599300000	148.543	599300000	137.807	599300000	123.953
1635	600000000	200.362	600000000	187.443	600000000	180.082	600000000	169.845	600000000	162.045	600000000	159.417	600000000	148.06	600000000	137.944	600000000	123.245
1636	600200000	200.1	600200000	186.496	600200000	179.985	600200000	171.084	600200000	162.175	600200000	159.299	600200000	148.258	600200000	138.16	600200000	123.113
1637	600400000	200.453	600400000	186.757	600400000	180.041	600400000	171.029	600400000	161.644	600400000	159.831	600400000	147.78	600400000	137.504	600400000	123.17
1638	601100000	200.123	601100000	185.854	601100000	180.187	601100000	169.639	601100000	161.531	601100000	159.211	601100000	147.069	601100000	137.416	601100000	124.412
1639	601300000	199.629	601300000	185.595	601300000	179.491	601300000	169.929	601300000	161.724	601300000	158.941	601300000	146.89	601300000	137.182	601300000	123.999
1640	601500000	200.143	601500000	185.288	601500000	179.539	601500000	169.456	601500000	162.285	601500000	158.714	601500000	146.865	601500000	137.122	601500000	124.174
1641	602200000	199.666	602200000	185.241	602200000	178.857	602200000	168.975	602200000	163.189	602200000	158.796	602200000	146.612	602200000	136.912	602200000	124.559
1642	602400000	200	602400000	185.457	602400000	177.85	602400000	169.469	602400000	162.902	602400000	158.733	602400000	146.871	602400000	137.294	602400000	124.528
1643	602600000	199.11	602600000	185.221	602600000	177.588	602600000	169.465	602600000	162.745	602600000	158.661	602600000	146.222	602600000	137.838	602600000	125.048
1644	603300000	198.992	603300000	185.313	603300000	178.039	603300000	169.812	603300000	162.502	603300000	159.839	603300000	146.905	603300000	137.862	603300000	124.645
1645	603500000	197.664	603500000	186.051	603500000	178.568	603500000	169.567	603500000	162.726	603500000	159.864	603500000	146.589	603500000	137.11	603500000	124.567
1646	603700000	197.794	603700000	186.067	603700000	178.454	603700000	169.943	603700000	162.232	603700000	159.282	603700000	147.125	603700000	137.784	603700000	124.527
1647	604400000	198.495	604400000	184.784	604400000	177.608	604400000	169.768	604400000	161.867	604400000	159.259	604400000	146.442	604400000	137.905	604400000	124.959
1648	604600000	197.864	604600000	185.143	604600000	178.248	604600000	169.476	604600000	162.259	604600000	159.203	604600000	146.238	604600000	137.963	604600000	124.547
1649	604800000	197.462	604800000	184.883	604800000	178.054	604800000	169.511	604800000	162.67	604800000	159.521	604800000	146.895	604800000	138.088	604800000	124.632
1650	605500000	198.837	605500000	185.494	605500000	178.872	605500000	169.172	605500000	163.43	605500000	159.74	605500000	145.527	605500000	137.497	605500000	123.844
1651	605700000	197.921	605700000	186.248	605700000	178.815	605700000	169.138	605700000	162.867	605700000	160.089	605700000	145.948	605700000	137.585	605700000	123.318
1652	605900000	196.939	605900000	185.864	605900000	179.783	605900000	169.178	605900000	163.492	605900000	159.911	605900000	146.125	605900000	137.403	605900000	122.669
1653	606600000	195.817	606600000	186.004	606600000	178.712	606600000	169.385	606600000	164.204	606600000	160.984	606600000	145.759	606600000	136.726	606600000	122.666
1654	606800000	196.081	606800000	186.299	606800000	178.761	606800000	169.185	606800000	164.068	606800000	161.559	606800000	145.665	606800000	137.06	606800000	122.46
1655	607000000	196.15	607000000	186.343	607000000	179.966	607000000	168.273	607000000	163.729	607000000	160.927	607000000	146.145	607000000	137.193	607000000	122.664
1656	607700000	195.341	607700000	185.521	607700000	179.821	607700000	168.821	607700000	163.565	607700000	160.07	607700000	146.902	607700000	138.124	607700000	122.969
1657	607900000	195.736	607900000	185.125	607900000	180.061	607900000	168.51	607900000	163.75	607900000	160.123	607900000	146.618	607900000	137.987	607900000	123.12
1658	608100000	196.605	608100000	185.811	608100000	180.356	608100000	168.568	608100000	162.826	608100000	159.409	608100000	146.912	608100000	138.236	608100000	123.364
1659	608800000	196.294	608800000	187.045	608800000	180.846	608800000	168.388	608800000	163.161	608800000	159.304	608800000	146.958	608800000	138.104	608800000	122.49
1660	609000000	196.461	609000000	186.219	609000000	180.671	609000000	168.936	609000000	163.358	609000000	159.32	609000000	147.212	609000000	138.22	609000000	122.137
1661	609200000	196.892	609200000	186.441	609200000	180.819	609200000	169.665	609200000	162.818	609200000	159.749	609200000	147.331	609200000	138.382	609200000	122.121
1662	609900000	195.389	609900000	186.136	609900000	180.898	609900000	170.425	609900000	162.802	609900000	160.579	609900000	147.572	609900000	137.938	609900000	121.25
1663	610100000	195.901	610100000	185.799	610100000	181.166	610100000	170.782	610100000	162.668	610100000	160.466	610100000	147.849	610100000	137.879	610100000	121.149
1664	610300000	196.088	610300000	185.649	610300000	180.724	610300000	171.622	610300000	163.118	610300000	160.773	610300000	148.525	610300000	138.346	610300000	121.377
1665	611000000	197.554	611000000	186.663	611000000	179.978	611000000	170.835	611000000	162.419	611000000	160.997	611000000	147.53	611000000	137.637	611000000	121.339
1666	611200000	197.136	611200000	186.806	611200000	179.376	611200000	171.692	611200000	162.184	611200000	160.821	611200000	147.952	611200000	137.934	611200000	121.528
1667	611400000	196.175	611400000	187.547	611400000	179.588	611400000	171.552	611400000	163.242	611400000	161.151	611400000	147.541	611400000	138.153	611400000	121.887
1668	612100000	197.058	612100000	186.775	612100000	179.771	612100000	172.115	612100000	163.154	612100000	160.271	612100000	147.784	612100000	138.188	612100000	122.124
1669	612300000	196.396	612300000	186.722	612300000	180.094	612300000	171.888	612300000	163.594	612300000	160.635	612300000	147.886	612300000	138.238	612300000	122.921
1670	612500000	197.747	612500000	186.869	612500000	179.552	612500000	171.851	612500000	163.177	612500000	160.602	612500000	148.12	612500000	138.52	612500000	122.31
1671	613200000	197.636	613200000	186.191	613200000	178.816	613200000	171.479	613200000	164.126	613200000	160.829	613200000	147.862	613200000	137.886	613200000	121.622
1672	613400000	197.444	613400000	185.651	613400000	178.452	613400000	171.649	613400000	164.459	613400000	160.264	613400000	148.162	613400000	138.178	613400000	121.787
1673	613600000	198.245	613600000	185.808	613600000	177.724	613600000	171.228	613600000	165.052	613600000	160.962	613600000	147.688	613600000	138.195	613600000	121.925
1674	614300000	198.982	614300000	186.152	614300000	177.277	614300000	171.488	614300000	165.76	614300000	159.259	614300000	147.624	614300000	138.974	614300000	122.191
1675	614500000	199.068	614500000	185.767	614500000	177.367	614500000	171.421	614500000	165.739	614500000	159.334	614500000	147.347	614500000	138.938	614500000	122.572
1676	614700000	198.668	614700000	186.196	614700000	177.883	614700000	171.916	614700000	166.358	614700000	159.554	614700000	148.122	614700000	139.095	614700000	122.703
1677	615400000	197.814	615400000	186.207	615400000	178.034	615400000	172.054	615400000	166.506	615400000	159.563	615400000	146.735	615400000	138.584	615400000	122.504
1678	615600000	197.208	615600000	186.158	615600000	177.003	615600000	171.63	615600000	167.512	615600000	159.392	615600000	146.895	615600000	138.698	615600000	122.083
1679	615800000	197.52	615800000	185.792	615800000	176.575	615800000	171.518	615800000	166.935	615800000	159.365	615800000	147.046	615800000	138.436	615800000	121.689
1680	616500000	197.04	616500000	185.893	616500000	175.978	616500000	171.871	616500000	166.742	616500000	159.259	616500000	147.37	616500000	139.395	616500000	121.453
1681	616700000	197.598	616700000	186.562	616700000	176.603	616700000	172.566	616700000	166.771	616700000	159.407	616700000	147.491	616700000	139.017	616700000	121.757
1682	616900000	197.026	616900000	186.299	616900000	176.317	616900000	172.939	616900000	166.901	616900000	159.257	616900000	147.737	616900000	139.118	616900000	121.471
1683	617600000	197.55	617600000	185.722	617600000	176.063	617600000	171.758	617600000	166.018	617600000	160.026	617600000	147.21	617600000	138.499	617600000	120.947
1684	617800000	198.139	617800000	186.01	617800000	176.132	617800000	171.591	617800000	166.558	617800000	160.008	617800000	147.118	617800000	138.662	617800000	120.826
1685	618000000	198.066	618000000	185.186	618000000	176.164	618000000	172.235	618000000	166.914	618000000	159.569	618000000	146.893	618000000	138.757	618000000	120.831
1686	618700000	195.312	618700000	185.1	618700000	176.853	618700000	171.634	618700000	166.748	618700000	159.233	618700000	146.761	618700000	138.979	618700000	120.588
1687	618900000	196.655	618900000	185.446	618900000	177.305	618900000	172.104	618900000	167.576	618900000	159.294	618900000	146.83	618900000	139.413	618900000	120.538
1688	619100000	197.067	619100000	186.354	619100000	177.13	619100000	172.163	619100000	167.323	619100000	158.959	619100000	147.11	619100000	139.858	619100000	120.876
1689	619800000	196.208	619800000	186.694	619800000	176.709	619800000	171.6	619800000	166.402	619800000	158.466	619800000	146.839	619800000	139.726	619800000	120.905
1690	620000000	196.574	620000000	186.642	620000000	175.29	620000000	171.815	620000000	166.186	620000000	159.114	620000000	146.609	620000000	139.284	620000000	121.151
1691	620200000	196.102	620200000	187.314	620200000	174.429	620200000	171.962	620200000	166.426	620200000	159.062	620200000	147.611	620200000	139.436	620200000	121.294
1692	620900000	195.737	620900000	186.777	620900000	175.606	620900000	169.438	620900000	165.334	620900000	159.715	620900000	147.166	620900000	140.137	620900000	120.386
1693	621100000	195.789	621100000	187.566	621100000	175.317	621100000	169.655	621100000	164.824	621100000	159.467	621100000	147.248	621100000	140.355	621100000	120.751
1694	621300000	194.65	621300000	188.118	621300000	175.929	621300000	168.993	621300000	164.749	621300000	159.714	621300000	146.96	621300000	140.123	621300000	121.198
1695	622000000	193.967	622000000	187.481	622000000	176.576	622000000	170.044	622000000	166.425	622000000	160.613	622000000	146.62	622000000	140.31	622000000	119.661
1696	622200000	194.123	622200000	187.521	622200000	175.97	622200000	169.835	622200000	166.16	622200000	160.624	622200000	147.026	622200000	139.985	622200000	119.682
1697	622400000	194.404	622400000	187.833	622400000	176.578	622400000	170.453	622400000	165.779	622400000	160.566	622400000	147.104	622400000	139.984	622400000	119.529
1698	623100000	194.747	623100000	189.137	623100000	177.088	623100000	170.29	623100000	164.954	623100000	160.977	623100000	146.41	623100000	138.966	623100000	119.339
1699	623300000	193.68	623300000	189.249	623300000	177.166	623300000	170.167	623300000	165.222	623300000	160.423	623300000	146.014	623300000	139.032	623300000	119.473
1700	623500000	193.838	623500000	189.694	623500000	178.176	623500000	169.694	623500000	165.14	623500000	161.146	623500000	145.933	623500000	138.948	623500000	119.422
1701	624200000	194.96	624200000	188.858	624200000	177.908	624200000	170.402	624200000	165.805	624200000	161.682	624200000	145.763	624200000	139.649	624200000	120.362
1702	624400000	194.452	624400000	188.795	624400000	178.179	624400000	170.509	624400000	165.262	624400000	162.03	624400000	146.202	624400000	139.498	624400000	119.508
1703	624600000	194.811	624600000	188.778	624600000	178.243	624600000	171.895	624600000	165.7	624600000	161.596	624600000	145.884	624600000	139.615	624600000	119.195
1704	625300000	196.848	625300000	188.873	625300000	178.389	625300000	172.624	625300000	165.164	625300000	161.021	625300000	145.216	625300000	139.305	625300000	118.672
1705	625500000	197.339	625500000	188.462	625500000	178.577	625500000	173.147	625500000	165.722	625500000	160.905	625500000	144.984	625500000	139.574	625500000	119.095
1706	625700000	197.051	625700000	188.797	625700000	178.908	625700000	172.699	625700000	165.337	625700000	160.458	625700000	144.894	625700000	140.125	625700000	118.946
1707	626400000	196.255	626400000	188.104	626400000	180.255	626400000	173.008	626400000	165.275	626400000	160.104	626400000	145.63	626400000	139.8	626400000	119.126
1708	626600000	197.515	626600000	188.295	626600000	179.597	626600000	173.473	626600000	165.286	626600000	160.548	626600000	145.321	626600000	139.966	626600000	119.459
1709	626800000	197.925	626800000	188.194	626800000	179.321	626800000	172.415	626800000	165.518	626800000	160.868	626800000	144.999	626800000	140.583	626800000	119.359
1710	627500000	197.357	627500000	187.87	627500000	180.75	627500000	172.929	627500000	165.137	627500000	161.004	627500000	145.134	627500000	141.55	627500000	119.693
1711	627700000	198.218	627700000	187.656	627700000	180.477	627700000	173.328	627700000	164.945	627700000	160.25	627700000	145.219	627700000	141.767	627700000	119.823
1712	627900000	198.362	627900000	187.862	627900000	181.161	627900000	173.094	627900000	164.722	627900000	160.539	627900000	145.147	627900000	141.937	627900000	119.55
1713	628600000	195.759	628600000	187.568	628600000	181.383	628600000	173.704	628600000	164.196	628600000	159.701	628600000	144.695	628600000	140.93	628600000	119.894
1714	628800000	196.052	628800000	187.251	628800000	181.685	628800000	172.142	628800000	164.092	628800000	159.908	628800000	143.708	628800000	140.979	628800000	120.242
1715	629000000	195.484	629000000	186.977	629000000	181.733	629000000	172.728	629000000	164.052	629000000	159.407	629000000	143.557	629000000	141.056	629000000	120.397
1716	629700000	194.861	629700000	186.122	629700000	182.471	629700000	173.041	629700000	164.283	629700000	159.115	629700000	143.646	629700000	141.253	629700000	121.532
1717	629900000	195.364	629900000	186.419	629900000	181.199	629900000	172.698	629900000	163.795	629900000	159.036	629900000	143.492	629900000	141.441	629900000	121.695
1718	630100000	196.141	630100000	186.397	630100000	181.703	630100000	172.671	630100000	164.149	630100000	159.087	630100000	143.143	630100000	141.975	630100000	122.207
1719	630800000	195.44	630800000	186.857	630800000	180.819	630800000	172.637	630800000	163.261	630800000	160.075	630800000	143.211	630800000	141.064	630800000	122.123
1720	631000000	195.118	631000000	187.013	631000000	180.877	631000000	173.356	631000000	162.973	631000000	160.833	631000000	143.204	631000000	140.912	631000000	121.698
1721	631200000	195.36	631200000	186.304	631200000	181.052	631200000	173.181	631200000	164.044	631200000	160.207	631200000	142.937	631200000	141.042	631200000	121.4
1722	631900000	196.005	631900000	185.173	631900000	181.839	631900000	172.347	631900000	164.86	631900000	159.759	631900000	143.517	631900000	140.525	631900000	120.943
1723	632100000	195.564	632100000	185.985	632100000	181.712	632100000	172.833	632100000	164.845	632100000	158.944	632100000	143.462	632100000	140.113	632100000	121.214
1724	632300000	194.934	632300000	186.396	632300000	182.644	632300000	172.629	632300000	164.392	632300000	159.176	632300000	142.907	632300000	139.94	632300000	121.05
1725	633000000	194.557	633000000	185.983	633000000	182.858	633000000	172.687	633000000	164.317	633000000	159.395	633000000	143.572	633000000	140.357	633000000	121.737
1726	633200000	196.19	633200000	185.682	633200000	182.564	633200000	172.239	633200000	164.962	633200000	159.841	633200000	143.71	633200000	140.013	633200000	121.595
1727	633400000	196.532	633400000	185.831	633400000	182.644	633400000	173.104	633400000	164.295	633400000	160.374	633400000	143.317	633400000	139.127	633400000	121.437
1728	634100000	196.361	634100000	186.589	634100000	181.435	634100000	173.162	634100000	164.247	634100000	159.476	634100000	143.528	634100000	139.021	634100000	121.697
1729	634300000	194.823	634300000	185.994	634300000	181.597	634300000	173.336	634300000	164.657	634300000	160.366	634300000	143.123	634300000	139.646	634300000	121.172
1730	634500000	196.136	634500000	185.999	634500000	180.993	634500000	173.072	634500000	164.726	634500000	159.831	634500000	142.997	634500000	139.713	634500000	121.022
1731	635200000	196.309	635200000	185.68	635200000	180.934	635200000	173.604	635200000	165.3	635200000	160.567	635200000	144.175	635200000	139.511	635200000	121.07
1732	635400000	195.425	635400000	186.355	635400000	181.106	635400000	173.245	635400000	164.796	635400000	160.585	635400000	144.522	635400000	139.508	635400000	120.761
1733	635600000	194.749	635600000	186.067	635600000	180.924	635600000	173.478	635600000	164.594	635600000	161.125	635600000	144.811	635600000	139.153	635600000	119.953
1734	636300000	195.339	636300000	187.102	636300000	180.373	636300000	172.805	636300000	164.747	636300000	160.717	636300000	145.02	636300000	139.504	636300000	119.989
1735	636500000	195.178	636500000	187.429	636500000	180.757	636500000	173.411	636500000	165.114	636500000	161.279	636500000	145.455	636500000	138.924	636500000	120.035
1736	636700000	195.455	636700000	187.916	636700000	181.057	636700000	172.739	636700000	164.508	636700000	161.697	636700000	146.047	636700000	139.181	636700000	119.513
1737	637400000	196.106	637400000	187.6	637400000	181.709	637400000	172.704	637400000	162.618	637400000	162.556	637400000	146.197	637400000	139.466	637400000	119.668
1738	637600000	196.066	637600000	186.996	637600000	181.856	637600000	173.119	637600000	162.269	637600000	163.093	637600000	145.469	637600000	138.991	637600000	119.627
1739	637800000	195.464	637800000	186.787	637800000	181.49	637800000	173.026	637800000	161.929	637800000	163.325	637800000	145.424	637800000	138.77	637800000	119.664
1740	638500000	195.943	638500000	186.819	638500000	181.468	638500000	173.601	638500000	162.002	638500000	162.613	638500000	144.761	638500000	138.653	638500000	119.796
1741	638700000	196.32	638700000	186.789	638700000	182.365	638700000	173.916	638700000	162.545	638700000	162.739	638700000	144.469	638700000	138.827	638700000	119.556
1742	638900000	196.761	638900000	187.184	638900000	182.467	638900000	173.586	638900000	162.569	638900000	163.132	638900000	144.729	638900000	138.975	638900000	120.196
1743	639600000	196.987	639600000	187.78	639600000	182.399	639600000	172.885	639600000	162.807	639600000	163.043	639600000	145.687	639600000	138.926	639600000	120.506
1744	639800000	197.287	639800000	187.631	639800000	183.012	639800000	173.271	639800000	162.842	639800000	163.192	639800000	145.519	639800000	138.841	639800000	120.799
1745	640000000	196.6	640000000	188.658	640000000	183.338	640000000	173.286	640000000	162.73	640000000	162.872	640000000	145.195	640000000	138.945	640000000	120.693
1746	640700000	196.111	640700000	189.048	640700000	182.838	640700000	172.857	640700000	162.282	640700000	162.506	640700000	145.759	640700000	138.865	640700000	120.496
1747	640900000	196.091	640900000	189.683	640900000	182.65	640900000	173.273	640900000	161.805	640900000	162.276	640900000	145.78	640900000	138.278	640900000	120.46
1748	641100000	196.11	641100000	189.494	641100000	182.463	641100000	173.678	641100000	162.358	641100000	162.191	641100000	145.81	641100000	138.663	641100000	119.944
1749	641800000	194.799	641800000	189.562	641800000	181.224	641800000	174.094	641800000	161.765	641800000	162.9	641800000	146.299	641800000	138.481	641800000	120.62
1750	642000000	194.443	642000000	189.05	642000000	181.485	642000000	173.872	642000000	161.648	642000000	163.284	642000000	146.176	642000000	138.666	642000000	121.121
1751	642200000	195.676	642200000	188.968	642200000	181.719	642200000	173.727	642200000	161.26	642200000	163.167	642200000	146.042	642200000	138.558	642200000	121.045
1752	642900000	195.353	642900000	189.442	642900000	180.166	642900000	174.587	642900000	160.848	642900000	162.273	642900000	146.346	642900000	138.595	642900000	121.272
1753	643100000	195.938	643100000	189.048	643100000	181.458	643100000	174.202	643100000	160.569	643100000	162.435	643100000	146.449	643100000	138.312	643100000	121.902
1754	643300000	195.716	643300000	189.399	643300000	180.974	643300000	174.454	643300000	160.336	643300000	163.454	643300000	146.571	643300000	138.841	643300000	121.692
1755	644000000	195.719	644000000	189.697	644000000	180.547	644000000	174.588	644000000	160.918	644000000	163.418	644000000	145.758	644000000	138.286	644000000	121.416
1756	644200000	195.47	644200000	188.896	644200000	180.172	644200000	175.308	644200000	160.568	644200000	163.342	644200000	145.507	644200000	138.693	644200000	121.584
1757	644400000	194.686	644400000	189.272	644400000	180.459	644400000	175.795	644400000	160.964	644400000	162.856	644400000	145.513	644400000	138.415	644400000	121.785
1758	645100000	193.685	645100000	188.678	645100000	181.454	645100000	173.973	645100000	160.94	645100000	161.989	645100000	145.62	645100000	137.631	645100000	121.489
1759	645300000	193.989	645300000	187.852	645300000	180.523	645300000	173.914	645300000	160.683	645300000	162.426	645300000	146.079	645300000	138.143	645300000	121.266
1760	645500000	194.275	645500000	187.624	645500000	180.59	645500000	174.526	645500000	160.573	645500000	162.611	645500000	146.439	645500000	137.905	645500000	121.624
1761	646200000	195.183	646200000	187.008	646200000	180.694	646200000	173.904	646200000	161.239	646200000	162.593	646200000	146	646200000	137.326	646200000	121.406
1762	646400000	195.32	646400000	186.644	646400000	179.993	646400000	174.145	646400000	160.752	646400000	162.394	646400000	145.507	646400000	136.789	646400000	121.782
1763	646600000	194.969	646600000	186.929	646600000	179.733	646600000	173.969	646600000	160.72	646600000	162.58	646600000	145.54	646600000	137.873	646600000	121.577
1764	647300000	195.836	647300000	187.589	647300000	180.474	647300000	173.278	647300000	160.926	647300000	162.609	647300000	145.696	647300000	137.76	647300000	122.349
1765	647500000	195.799	647500000	187.198	647500000	180.465	647500000	173.04	647500000	161.706	647500000	162.567	647500000	145.776	647500000	137.764	647500000	122.646
1766	647700000	195.963	647700000	187.112	647700000	179.968	647700000	173.016	647700000	161.776	647700000	162.509	647700000	145.405	647700000	138.19	647700000	122.694
1767	648400000	195.043	648400000	188.062	648400000	179.623	648400000	173.845	648400000	161.189	648400000	161.878	648400000	145.255	648400000	138.382	648400000	122.626
1768	648600000	195.021	648600000	187.419	648600000	179.677	648600000	174.138	648600000	161.027	648600000	162.005	648600000	145.308	648600000	138.517	648600000	121.759
1769	648800000	195.469	648800000	187.892	648800000	179.786	648800000	174.971	648800000	160.754	648800000	162.189	648800000	145.413	648800000	139.015	648800000	122.085
1770	649500000	194.322	649500000	186.72	649500000	180.122	649500000	174.379	649500000	160.782	649500000	161.905	649500000	145.619	649500000	138.765	649500000	122.235
1771	649700000	193.407	649700000	186.336	649700000	179.393	649700000	174.86	649700000	161.2	649700000	162.004	649700000	146.242	649700000	138.86	649700000	122.152
1772	649900000	193.593	649900000	186.596	649900000	179.013	649900000	174.56	649900000	161.568	649900000	161.505	649900000	146.051	649900000	139.199	649900000	122.326
1773	650600000	195.29	650600000	186.871	650600000	177.881	650600000	174.343	650600000	161.173	650600000	162.036	650600000	145.115	650600000	138.905	650600000	121.544
1774	650800000	195.022	650800000	186.532	650800000	178.925	650800000	174.787	650800000	161.381	650800000	161.572	650800000	145.078	650800000	138.534	650800000	121.3
1775	651000000	194.722	651000000	187.275	651000000	178.391	651000000	175.097	651000000	162.115	651000000	161.549	651000000	144.78	651000000	138.423	651000000	121.524
1776	651700000	194.295	651700000	187.528	651700000	178.801	651700000	173.432	651700000	162.63	651700000	162.245	651700000	144.79	651700000	137.521	651700000	121.865
1777	651900000	193.291	651900000	188.014	651900000	178.381	651900000	173.597	651900000	162.292	651900000	161.927	651900000	144.474	651900000	137.531	651900000	121.805
1778	652100000	193.646	652100000	188.044	652100000	178.073	652100000	173.853	652100000	161.916	652100000	162.643	652100000	144.59	652100000	137.504	652100000	122.214
1779	652800000	194.354	652800000	188.808	652800000	177.887	652800000	174.651	652800000	163.107	652800000	162.576	652800000	144.439	652800000	137.183	652800000	122.551
1780	653000000	194.538	653000000	188.109	653000000	177.743	653000000	175.473	653000000	164.423	653000000	161.664	653000000	144.941	653000000	137.217	653000000	122.701
1781	653200000	195.752	653200000	188.196	653200000	177.546	653200000	176.107	653200000	164.737	653200000	162.291	653200000	144.883	653200000	137.113	653200000	122.813
1782	653900000	194.398	653900000	188.801	653900000	177.258	653900000	175.385	653900000	164.896	653900000	161.248	653900000	145.1	653900000	136.629	653900000	122.944
1783	654100000	195.096	654100000	189.496	654100000	176.64	654100000	175.479	654100000	164.897	654100000	161.844	654100000	145.551	654100000	136.814	654100000	122.819
1784	654300000	195.667	654300000	189.183	654300000	176.591	654300000	176.245	654300000	165.364	654300000	161.92	654300000	145.342	654300000	136.596	654300000	122.649
1785	655000000	195.009	655000000	187.93	655000000	177.255	655000000	176.364	655000000	164.729	655000000	162.025	655000000	145.487	655000000	137.008	655000000	123.87
1786	655200000	194.017	655200000	188.345	655200000	177.074	655200000	176.662	655200000	165.114	655200000	162.117	655200000	145.309	655200000	137.654	655200000	123.756
1787	655400000	195.337	655400000	188.073	655400000	177.339	655400000	176.668	655400000	164.348	655400000	162.128	655400000	145.243	655400000	137.481	655400000	123.176
1788	656100000	195.23	656100000	186.361	656100000	178.613	656100000	177.261	656100000	164.683	656100000	161.822	656100000	144.91	656100000	137.551	656100000	122.678
1789	656300000	194.943	656300000	186.491	656300000	178.364	656300000	177.116	656300000	163.785	656300000	160.767	656300000	145.127	656300000	137.53	656300000	122.728
1790	656500000	194.919	656500000	186.724	656500000	177.971	656500000	176.736	656500000	163.727	656500000	160.775	656500000	145.308	656500000	137.347	656500000	121.861
1791	657200000	195.536	657200000	187.191	657200000	178.158	657200000	176.915	657200000	163.381	657200000	160.569	657200000	145.041	657200000	137.496	657200000	122.496
1792	657400000	195.257	657400000	187.44	657400000	178.864	657400000	177.5	657400000	163.413	657400000	160.397	657400000	144.623	657400000	137.259	657400000	122.142
1793	657600000	196.176	657600000	187.558	657600000	178.328	657600000	178.038	657600000	163.296	657600000	160.388	657600000	144.299	657600000	137.17	657600000	122.135
1794	658300000	195.402	658300000	187.124	658300000	179.026	658300000	177.847	658300000	164.468	658300000	159.788	658300000	144.485	658300000	137.593	658300000	123.378
1795	658500000	196.21	658500000	187.079	658500000	178.988	658500000	177.905	658500000	163.479	658500000	159.142	658500000	144.497	658500000	137.542	658500000	123.722
1796	658700000	196.411	658700000	187.488	658700000	178.817	658700000	177.524	658700000	163.952	658700000	159.49	658700000	143.998	658700000	137.097	658700000	123.72
1797	659400000	195.32	659400000	186.94	659400000	178.039	659400000	177.461	659400000	162.63	659400000	159.275	659400000	143.409	659400000	137.118	659400000	124.21
1798	659600000	194.728	659600000	187.405	659600000	177.403	659600000	178.325	659600000	163.06	659600000	159.835	659600000	143.296	659600000	136.688	659600000	124.697
1799	659800000	193.912	659800000	187.309	659800000	178.116	659800000	178.253	659800000	163.441	659800000	159.156	659800000	143.37	659800000	136.649	659800000	124.563
1800	660500000	192.817	660500000	186.867	660500000	177.318	660500000	178.232	660500000	163.729	660500000	158.958	660500000	144.025	660500000	136.751	660500000	124.202
1801	660700000	191.542	660700000	187.529	660700000	177.178	660700000	178.154	660700000	163.813	660700000	158.736	660700000	144.372	660700000	136.736	660700000	124.322
1802	660900000	192.73	660900000	187.887	660900000	177.407	660900000	177.065	660900000	163.823	660900000	159.19	660900000	144.352	660900000	137.079	660900000	124.075
1803	661600000	193.147	661600000	186.583	661600000	177.886	661600000	177.245	661600000	164.415	661600000	159.411	661600000	144.263	661600000	136.66	661600000	123.25
1804	661800000	193.233	661800000	187.6	661800000	177.873	661800000	177.549	661800000	164.89	661800000	159.576	661800000	144.375	661800000	136.732	661800000	123.639
1805	662000000	192.736	662000000	187.891	662000000	177.796	662000000	177.864	662000000	165.379	662000000	159.525	662000000	144.024	662000000	137.057	662000000	123.907
1806	662700000	191.541	662700000	187.58	662700000	177.374	662700000	175.808	662700000	164.826	662700000	159.389	662700000	143.925	662700000	136.393	662700000	124.059
1807	662900000	191.643	662900000	187.358	662900000	177.553	662900000	175.901	662900000	165.118	662900000	158.605	662900000	144.347	662900000	135.922	662900000	123.78
1808	663100000	190.739	663100000	186.903	663100000	177.688	663100000	175.455	663100000	165.61	663100000	158.292	663100000	144.446	663100000	136.484	663100000	123.568
1809	663800000	191.564	663800000	186.642	663800000	178.257	663800000	176.559	663800000	165.179	663800000	157.582	663800000	144.96	663800000	135.664	663800000	122.469
1810	664000000	191.327	664000000	187.448	664000000	178.632	664000000	175.753	664000000	165.139	664000000	157.503	664000000	145.621	664000000	136.342	664000000	122.166
1811	664200000	191.046	664200000	188.711	664200000	178.575	664200000	174.966	664200000	166.261	664200000	157.72	664200000	146.011	664200000	136.286	664200000	122.471
1812	664900000	189.918	664900000	188.901	664900000	177.931	664900000	173.445	664900000	166.119	664900000	157.353	664900000	145.42	664900000	136.452	664900000	123.039
1813	665100000	189.728	665100000	189.405	665100000	177.765	665100000	173.506	665100000	165.809	665100000	157.136	665100000	144.923	665100000	136.118	665100000	123.094
1814	665300000	190.742	665300000	189.57	665300000	178.419	665300000	174.159	665300000	166.047	665300000	156.668	665300000	145.337	665300000	136.197	665300000	123.094
1815	666000000	189.334	666000000	189.263	666000000	178.113	666000000	174.766	666000000	166.451	666000000	157.075	666000000	145.18	666000000	136.013	666000000	123.05
1816	666200000	189.851	666200000	189.636	666200000	177.55	666200000	174.959	666200000	166.88	666200000	156.845	666200000	145.032	666200000	135.674	666200000	122.169
1817	666400000	189.167	666400000	189.65	666400000	178.135	666400000	176.161	666400000	167.244	666400000	156.73	666400000	145.553	666400000	135.905	666400000	122.06
1818	667100000	187.994	667100000	190.366	667100000	177.897	667100000	176.119	667100000	167.119	667100000	156.859	667100000	145.399	667100000	133.908	667100000	122.552
1819	667300000	189.126	667300000	190.818	667300000	177.695	667300000	175.817	667300000	167.642	667300000	157.089	667300000	145.006	667300000	133.966	667300000	121.676
1820	667500000	189.393	667500000	190.833	667500000	178.378	667500000	175.968	667500000	167.633	667500000	157.192	667500000	144.835	667500000	133.705	667500000	121.57
1821	668200000	189.675	668200000	190.324	668200000	177.878	668200000	176.223	668200000	166.494	668200000	156.726	668200000	144.014	668200000	133.871	668200000	122.984
1822	668400000	189.626	668400000	190.535	668400000	177.653	668400000	176.181	668400000	166.636	668400000	156.424	668400000	144.855	668400000	133.327	668400000	123.714
1823	668600000	189.303	668600000	190.722	668600000	177.413	668600000	176.761	668600000	166.637	668600000	156.603	668600000	145.065	668600000	134.036	668600000	124.091
1824	669300000	188.854	669300000	191.555	669300000	176.315	669300000	176.858	669300000	166.615	669300000	155.124	669300000	145.015	669300000	133.765	669300000	123.388
1825	669500000	188.927	669500000	191.307	669500000	176.944	669500000	177.55	669500000	166.954	669500000	154.797	669500000	145.333	669500000	134.058	669500000	123.289
1826	669700000	188.42	669700000	190.459	669700000	177.853	669700000	177.602	669700000	166.866	669700000	155.536	669700000	145.412	669700000	133.688	669700000	123.351
1827	670400000	187.385	670400000	190.98	670400000	178.862	670400000	176.265	670400000	166.503	670400000	155.401	670400000	145.355	670400000	134.255	670400000	123.705
1828	670600000	186.567	670600000	190.98	670600000	178.546	670600000	176.254	670600000	166.245	670600000	155.701	670600000	145.525	670600000	133.934	670600000	123.949
1829	670800000	186.037	670800000	190.856	670800000	179.025	670800000	175.34	670800000	166.13	670800000	155.784	670800000	144.93	670800000	133.537	670800000	124.077
1830	671500000	186.564	671500000	189.846	671500000	179.817	671500000	174.304	671500000	167.328	671500000	157.083	671500000	145.844	671500000	134.296	671500000	124.173
1831	671700000	187.415	671700000	190.01	671700000	179.418	671700000	175.003	671700000	167.039	671700000	156.974	671700000	146.36	671700000	134.338	671700000	124.457
1832	671900000	187.31	671900000	190.531	671900000	179.537	671900000	174.762	671900000	166.809	671900000	156.513	671900000	146.17	671900000	134.145	671900000	123.964
1833	672600000	186.746	672600000	190.15	672600000	177.926	672600000	174.797	672600000	166.451	672600000	156.229	672600000	146.895	672600000	133.071	672600000	123.13
1834	672800000	186.229	672800000	190.584	672800000	178.523	672800000	174.328	672800000	166.258	672800000	155.889	672800000	146.854	672800000	133.944	672800000	123.585
1835	673000000	186.524	673000000	190.967	673000000	178.315	673000000	174.109	673000000	166.193	673000000	155.856	673000000	147.03	673000000	133.643	673000000	123.39
1836	673700000	187.158	673700000	191.069	673700000	179.159	673700000	174.316	673700000	165.107	673700000	155.342	673700000	146.316	673700000	133.718	673700000	123.728
1837	673900000	187.84	673900000	191.399	673900000	179.426	673900000	173.768	673900000	164.834	673900000	155.669	673900000	146.697	673900000	133.413	673900000	123.744
1838	674100000	188.128	674100000	190.913	674100000	180.038	674100000	174.043	674100000	164.105	674100000	155.472	674100000	146.73	674100000	132.664	674100000	123.853
1839	674800000	188.36	674800000	190.585	674800000	180.134	674800000	174.151	674800000	163.534	674800000	154.635	674800000	146.03	674800000	131.758	674800000	124.083
1840	675000000	188.429	675000000	190.833	675000000	180.388	675000000	174.304	675000000	163.102	675000000	154.925	675000000	146.458	675000000	131.742	675000000	124.025
1841	675200000	188.822	675200000	191.344	675200000	180.694	675200000	174.368	675200000	163.267	675200000	155.698	675200000	146.613	675200000	132.175	675200000	124.566
1842	675900000	188.98	675900000	190.372	675900000	180.761	675900000	173.583	675900000	164.101	675900000	155.969	675900000	147.403	675900000	131.703	675900000	123.909
1843	676100000	189	676100000	190.244	676100000	180.467	676100000	172.824	676100000	163.582	676100000	156.276	676100000	147.28	676100000	131.595	676100000	124.374
1844	676300000	189.643	676300000	190.328	676300000	180.625	676300000	172.656	676300000	163.198	676300000	156.071	676300000	147.951	676300000	131.447	676300000	124.179
1845	677000000	190.321	677000000	189.569	677000000	181.358	677000000	173.215	677000000	163.178	677000000	155.682	677000000	147.536	677000000	132.311	677000000	122.569
1846	677200000	189.834	677200000	189.513	677200000	181.136	677200000	173.637	677200000	162.979	677200000	156.544	677200000	148.206	677200000	132.556	677200000	122.115
1847	677400000	190.371	677400000	189.57	677400000	181.699	677400000	174.087	677400000	163.432	677400000	156.807	677400000	148.665	677400000	132.597	677400000	122.705
1848	678100000	190.444	678100000	190.006	678100000	182.279	678100000	173.501	678100000	164.183	678100000	156.67	678100000	148.957	678100000	132.518	678100000	122.374
1849	678300000	190.686	678300000	190.798	678300000	181.767	678300000	173.137	678300000	164.797	678300000	156.671	678300000	148.616	678300000	132.749	678300000	122.692
1850	678500000	192.046	678500000	190.559	678500000	182.119	678500000	173.146	678500000	165.112	678500000	157.021	678500000	148.651	678500000	132.292	678500000	122.55
1851	679200000	192.183	679200000	191.879	679200000	181.788	679200000	174.23	679200000	165.55	679200000	157.595	679200000	148.628	679200000	131.93	679200000	123.659
1852	679400000	193.368	679400000	190.732	679400000	182.062	679400000	174.22	679400000	165.736	679400000	157.238	679400000	148.326	679400000	132.414	679400000	123.997
1853	679600000	193.687	679600000	191.314	679600000	181.458	679600000	174.26	679600000	165.869	679600000	157.123	679600000	148.623	679600000	132.303	679600000	124.463
1854	680300000	193.121	680300000	191.433	680300000	181.028	680300000	173.004	680300000	164.544	680300000	157.173	680300000	148.616	680300000	132.314	680300000	123.367
1855	680500000	193.686	680500000	191.903	680500000	180.994	680500000	172.705	680500000	164.934	680500000	157.029	680500000	148.316	680500000	132.945	680500000	123.179
1856	680700000	194.587	680700000	192.349	680700000	180.514	680700000	172.293	680700000	166.196	680700000	157.117	680700000	148.454	680700000	133.182	680700000	123.271
1857	681400000	194.977	681400000	191.555	681400000	179.875	681400000	172.876	681400000	164.894	681400000	158.171	681400000	148.811	681400000	133.496	681400000	123.755
1858	681600000	194.748	681600000	189.938	681600000	180.076	681600000	173.32	681600000	165.57	681600000	157.918	681600000	149.031	681600000	132.936	681600000	123.554
1859	681800000	195.277	681800000	190.267	681800000	181.217	681800000	173.176	681800000	166.233	681800000	157.757	681800000	148.62	681800000	132.936	681800000	123.795
1860	682500000	195.553	682500000	190	682500000	179.742	682500000	174.246	682500000	166.988	682500000	157.768	682500000	148.815	682500000	132.524	682500000	123.767
1861	682700000	195.215	682700000	189.936	682700000	180.779	682700000	173.984	682700000	167.815	682700000	157.805	682700000	149.414	682700000	132.817	682700000	123.788
1862	682900000	196.762	682900000	190.902	682900000	181.3	682900000	173.812	682900000	167.878	682900000	157.33	682900000	149.7	682900000	132.793	682900000	124.034
1863	683600000	196.508	683600000	189.9	683600000	180.792	683600000	174.716	683600000	168.412	683600000	158.767	683600000	148.585	683600000	132.753	683600000	123.258
1864	683800000	196.58	683800000	189.668	683800000	180.523	683800000	175.055	683800000	168.046	683800000	158.66	683800000	148.239	683800000	132.843	683800000	123.451
1865	684000000	196.924	684000000	190.729	684000000	180.522	684000000	175.203	684000000	167.462	684000000	158.497	684000000	148.68	684000000	133.039	684000000	123.933
1866	684700000	196.029	684700000	190.643	684700000	179.863	684700000	175.361	684700000	167.72	684700000	158.314	684700000	149.583	684700000	133.257	684700000	123.885
1867	684900000	195.904	684900000	189.784	684900000	180.496	684900000	175.807	684900000	168.001	684900000	157.842	684900000	148.906	684900000	133.612	684900000	124.051
1868	685100000	196.645	685100000	189.815	685100000	181.762	685100000	175.028	685100000	168.086	685100000	158.265	685100000	148.85	685100000	133.433	685100000	124.92
1869	685800000	196.934	685800000	190.312	685800000	182.929	685800000	174.715	685800000	169.22	685800000	157.977	685800000	149.648	685800000	133.235	685800000	125.058
1870	686000000	197.701	686000000	190.619	686000000	182.507	686000000	174.413	686000000	169.543	686000000	158.309	686000000	149.982	686000000	133.031	686000000	125.252
1871	686200000	198.079	686200000	190.924	686200000	183.007	686200000	175.768	686200000	169.326	686200000	158.465	686200000	149.573	686200000	133.07	686200000	125.609
1872	686900000	197.774	686900000	190.983	686900000	183.882	686900000	175.611	686900000	168.426	686900000	159.37	686900000	149.453	686900000	133.721	686900000	125.639
1873	687100000	198.32	687100000	190.35	687100000	184.163	687100000	174.99	687100000	167.765	687100000	159.071	687100000	150.032	687100000	133.885	687100000	125.645
1874	687300000	197.998	687300000	189.93	687300000	184.211	687300000	174.717	687300000	168.166	687300000	159.004	687300000	149.592	687300000	134.279	687300000	125.68
1875	688000000	197.589	688000000	191.414	688000000	184.621	688000000	173.707	688000000	167.816	688000000	158.272	688000000	149.477	688000000	134.79	688000000	125.014
1876	688200000	196.924	688200000	191.009	688200000	183.282	688200000	174.006	688200000	167.375	688200000	158.833	688200000	149.59	688200000	134.738	688200000	124.902
1877	688400000	196.733	688400000	191.255	688400000	183.637	688400000	173.801	688400000	167.35	688400000	158.651	688400000	149.326	688400000	135.305	688400000	124.675
1878	689100000	196.721	689100000	191.9	689100000	182.606	689100000	174.464	689100000	165.488	689100000	159.162	689100000	148.851	689100000	135.473	689100000	124.447
1879	689300000	196.158	689300000	191.15	689300000	181.866	689300000	174.375	689300000	165.345	689300000	159.787	689300000	148.989	689300000	135.544	689300000	124.387
1880	689500000	195.329	689500000	191.844	689500000	182.125	689500000	174.523	689500000	165.653	689500000	159.56	689500000	149.151	689500000	136.13	689500000	124.054
1881	690200000	195.466	690200000	191.373	690200000	180.839	690200000	174.282	690200000	165.864	690200000	160.111	690200000	149.288	690200000	136.774	690200000	123.793
1882	690400000	195.776	690400000	191.025	690400000	181.697	690400000	173.714	690400000	165.828	690400000	159.914	690400000	148.666	690400000	136.572	690400000	123.758
1883	690600000	196.755	690600000	191.206	690600000	181.872	690600000	173.358	690600000	166.715	690600000	160.992	690600000	148.269	690600000	136.702	690600000	124.344
1884	691300000	197.933	691300000	191.034	691300000	181.61	691300000	173.66	691300000	165.532	691300000	160.749	691300000	148.859	691300000	138.129	691300000	124.507
1885	691500000	198.908	691500000	190.704	691500000	181.043	691500000	173.821	691500000	165.422	691500000	161.146	691500000	149.566	691500000	137.703	691500000	124.181
1886	691700000	199.175	691700000	191.347	691700000	181.391	691700000	174.041	691700000	165.246	691700000	160.291	691700000	149.096	691700000	138.017	691700000	124.454
1887	692400000	199.599	692400000	190.46	692400000	180.075	692400000	173.814	692400000	166.507	692400000	160.809	692400000	148.859	692400000	138.527	692400000	123.564
1888	692600000	198.695	692600000	190.638	692600000	180.318	692600000	173.308	692600000	166.17	692600000	160.656	692600000	149.427	692600000	138.414	692600000	123.401
1889	692800000	199.654	692800000	189.778	692800000	180.535	692800000	173.595	692800000	166.414	692800000	160.721	692800000	149.835	692800000	138.415	692800000	123.458
1890	693500000	199.569	693500000	189.27	693500000	180.944	693500000	173.761	693500000	166.056	693500000	160.199	693500000	148.926	693500000	138.173	693500000	124.386
1891	693700000	199.013	693700000	189.111	693700000	180.966	693700000	174.138	693700000	165.653	693700000	159.109	693700000	149.176	693700000	137.698	693700000	124.05
1892	693900000	199.287	693900000	189.799	693900000	181.84	693900000	174.27	693900000	166.182	693900000	158.454	693900000	148.854	693900000	137.926	693900000	124.617
1893	694600000	198.158	694600000	190.578	694600000	182.755	694600000	174.983	694600000	167.437	694600000	158.237	694600000	148.512	694600000	137.49	694600000	124.669
1894	694800000	198.749	694800000	190.354	694800000	182.705	694800000	175.467	694800000	166.711	694800000	158.003	694800000	148.259	694800000	137.341	694800000	124.751
1895	695000000	198.434	695000000	190.572	695000000	181.941	695000000	175.842	695000000	166.503	695000000	158.009	695000000	147.803	695000000	137.078	695000000	124.284
1896	695700000	196.06	695700000	189.461	695700000	181.111	695700000	176.202	695700000	165.91	695700000	157.74	695700000	147.381	695700000	137.874	695700000	123.919
1897	695900000	196.899	695900000	189.7	695900000	181.361	695900000	176.327	695900000	165.468	695900000	157.508	695900000	147.293	695900000	137.956	695900000	123.591
1898	696100000	197.736	696100000	189.273	696100000	181.446	696100000	176.806	696100000	166.003	696100000	157.319	696100000	146.716	696100000	137.953	696100000	124.369
1899	696800000	195.995	696800000	189.532	696800000	181.505	696800000	177.758	696800000	166.324	696800000	157.75	696800000	146.769	696800000	138.005	696800000	124.807
1900	697000000	195.686	697000000	190.001	697000000	181.681	697000000	177.705	697000000	165.88	697000000	158.366	697000000	146.722	697000000	138.286	697000000	124.558
1901	697200000	196.204	697200000	190.203	697200000	181.425	697200000	177.318	697200000	165.949	697200000	157.807	697200000	146.621	697200000	138.155	697200000	124.209
1902	697900000	195.644	697900000	190.629	697900000	181.794	697900000	176.914	697900000	166.538	697900000	158.027	697900000	146.619	697900000	137.68	697900000	124.33
1903	698100000	195.981	698100000	191.326	698100000	181.796	698100000	176.954	698100000	167.761	698100000	158.209	698100000	146.856	698100000	137.441	698100000	124.51
1904	698300000	196.122	698300000	190.687	698300000	182.435	698300000	177.019	698300000	166.921	698300000	158.205	698300000	146.578	698300000	137.204	698300000	124.73
1905	699000000	196.206	699000000	190.32	699000000	181.616	699000000	177.595	699000000	165.565	699000000	157.576	699000000	147.042	699000000	136.908	699000000	124.013
1906	699200000	196.876	699200000	190.732	699200000	181.866	699200000	177.76	699200000	165.618	699200000	157.76	699200000	147.09	699200000	137.451	699200000	124.086
1907	699400000	197.259	699400000	190.626	699400000	182.078	699400000	177.056	699400000	166.305	699400000	157.866	699400000	147.27	699400000	137.62	699400000	123.755
1908	700100000	196.178	700100000	188.526	700100000	182.341	700100000	177.065	700100000	165.944	700100000	158.079	700100000	147.292	700100000	138.058	700100000	123.998
1909	700300000	196.72	700300000	187.247	700300000	182.138	700300000	177.26	700300000	166.592	700300000	158.651	700300000	147.565	700300000	137.762	700300000	124.237
1910	700500000	197.159	700500000	187.589	700500000	182.458	700500000	177.45	700500000	166.535	700500000	158.249	700500000	147.344	700500000	137.774	700500000	124.496
1911	701200000	198.122	701200000	188.43	701200000	183.648	701200000	176.879	701200000	167.007	701200000	158.36	701200000	147.509	701200000	138.615	701200000	125.385
1912	701400000	198.75	701400000	187.828	701400000	182.742	701400000	177.041	701400000	167.211	701400000	158.149	701400000	147.03	701400000	137.896	701400000	125.805
1913	701600000	197.517	701600000	187.348	701600000	182.902	701600000	177.008	701600000	167.265	701600000	157.755	701600000	147.283	701600000	137.782	701600000	126.276
1914	702300000	195.913	702300000	188.331	702300000	182.643	702300000	176.671	702300000	166.632	702300000	157.401	702300000	146.265	702300000	137.912	702300000	126.208
1915	702500000	195.579	702500000	188.213	702500000	182.655	702500000	175.856	702500000	166.321	702500000	157.515	702500000	146.588	702500000	137.818	702500000	126.135
1916	702700000	196.267	702700000	188.057	702700000	182.662	702700000	175.026	702700000	167.055	702700000	157.665	702700000	146.621	702700000	138.151	702700000	125.952
1917	703400000	197.829	703400000	188.371	703400000	181.828	703400000	174.389	703400000	166.616	703400000	157.251	703400000	146.726	703400000	138.082	703400000	124.997
1918	703600000	197.747	703600000	188.857	703600000	181.788	703600000	174.466	703600000	166.36	703600000	157.585	703600000	147.219	703600000	138.446	703600000	125.305
1919	703800000	197.373	703800000	189.045	703800000	182.079	703800000	174.61	703800000	165.798	703800000	157.344	703800000	147.403	703800000	138.262	703800000	125.419
1920	704500000	197.777	704500000	189.073	704500000	182.533	704500000	174.581	704500000	165.941	704500000	156.631	704500000	148.36	704500000	138.418	704500000	124.334
1921	704700000	197.612	704700000	188.3	704700000	182.248	704700000	173.856	704700000	166.064	704700000	156.727	704700000	148.397	704700000	138.723	704700000	124.092
1922	704900000	196.642	704900000	188.431	704900000	181.839	704900000	174.076	704900000	165.688	704900000	157.22	704900000	148.116	704900000	139.077	704900000	124.051
1923	705600000	197.887	705600000	189.278	705600000	181.637	705600000	174.311	705600000	165.319	705600000	156.888	705600000	148.13	705600000	138.89	705600000	124.342
1924	705800000	197.889	705800000	189.181	705800000	182.425	705800000	173.987	705800000	165.454	705800000	157.267	705800000	148	705800000	138.8	705800000	123.826
1925	706000000	198.109	706000000	188.922	706000000	182.227	706000000	174.336	706000000	165.745	706000000	156.982	706000000	147.681	706000000	139.163	706000000	124.285
1926	706700000	197.033	706700000	187.854	706700000	182.733	706700000	174.31	706700000	166.434	706700000	156.777	706700000	146.871	706700000	139.279	706700000	124.908
1927	706900000	196.083	706900000	188.117	706900000	182.757	706900000	174.557	706900000	166.223	706900000	156.923	706900000	147.063	706900000	138.817	706900000	124.522
1928	707100000	197.147	707100000	188.123	707100000	182.256	707100000	174.966	707100000	167.184	707100000	156.882	707100000	146.532	707100000	138.981	707100000	124.262
1929	707800000	196.33	707800000	187.529	707800000	182.53	707800000	174.057	707800000	166.458	707800000	157.5	707800000	147.123	707800000	138.276	707800000	123.758
1930	708000000	196.926	708000000	187.426	708000000	182.831	708000000	174.717	708000000	166.51	708000000	157.218	708000000	147.361	708000000	138.298	708000000	123.632
1931	708200000	196.411	708200000	187.466	708200000	182.551	708200000	174.612	708200000	167.009	708200000	157.605	708200000	146.984	708200000	137.994	708200000	123.472
1932	708900000	195.942	708900000	187.105	708900000	182.369	708900000	175.315	708900000	167.072	708900000	157.747	708900000	148.052	708900000	137.966	708900000	123.71
1933	709100000	197.03	709100000	187.225	709100000	182.77	709100000	175.237	709100000	167.678	709100000	157.748	709100000	147.949	709100000	138.077	709100000	124.182
1934	709300000	197.683	709300000	186.916	709300000	182.866	709300000	175.479	709300000	167.993	709300000	157.694	709300000	147.768	709300000	137.871	709300000	124.53
1935	710000000	196.985	710000000	186.977	710000000	183.026	710000000	175.112	710000000	167.896	710000000	157.542	710000000	147.613	710000000	138.158	710000000	124.904
1936	710200000	196.631	710200000	187.6	710200000	183.003	710200000	175.093	710200000	167.312	710200000	157.49	710200000	147.907	710200000	138.101	710200000	124.256
1937	710400000	197.168	710400000	187.549	710400000	183.011	710400000	175.494	710400000	167.167	710400000	157.622	710400000	148.34	710400000	138.353	710400000	124.514
1938	711100000	196.196	711100000	186.997	711100000	183.765	711100000	175.609	711100000	168.262	711100000	159.257	711100000	148.114	711100000	137.755	711100000	123.903
1939	711300000	195.334	711300000	187.853	711300000	183.29	711300000	175.564	711300000	167.978	711300000	159.134	711300000	148.27	711300000	137.847	711300000	123.675
1940	711500000	194.532	711500000	187.575	711500000	184.369	711500000	175.876	711500000	168.071	711500000	158.723	711500000	148.411	711500000	137.844	711500000	123.977
1941	712200000	195.128	712200000	187.514	712200000	185.461	712200000	174.217	712200000	168.412	712200000	158.414	712200000	149.064	712200000	138.134	712200000	124.31
1942	712400000	195.063	712400000	188.061	712400000	184.706	712400000	173.88	712400000	168.249	712400000	158.242	712400000	148.913	712400000	137.801	712400000	123.773
1943	712600000	194.361	712600000	187.859	712600000	185.462	712600000	174.065	712600000	167.777	712600000	157.54	712600000	148.891	712600000	137.546	712600000	123.598
1944	713300000	193.317	713300000	188.623	713300000	185.347	713300000	173.268	713300000	168.411	713300000	158.646	713300000	149.429	713300000	137.748	713300000	123.778
1945	713500000	193.925	713500000	188.421	713500000	185.273	713500000	173.263	713500000	167.4	713500000	158.734	713500000	149.415	713500000	137.706	713500000	124.011
1946	713700000	193.303	713700000	188.658	713700000	185.531	713700000	172.992	713700000	167.455	713700000	158.589	713700000	149.495	713700000	138.05	713700000	124.225
1947	714400000	194.205	714400000	188.516	714400000	186.371	714400000	172.287	714400000	166.406	714400000	157.715	714400000	148.697	714400000	138.389	714400000	123.518
1948	714600000	192.778	714600000	187.711	714600000	186.024	714600000	173.132	714600000	166.26	714600000	157.119	714600000	147.878	714600000	138.272	714600000	123.616
1949	714800000	193.074	714800000	187.665	714800000	186.508	714800000	171.727	714800000	166.376	714800000	157.596	714800000	147.846	714800000	138.661	714800000	123.758
1950	715500000	192.549	715500000	187.392	715500000	186.525	715500000	170.655	715500000	166.02	715500000	157.136	715500000	147.543	715500000	138.539	715500000	124.09
1951	715700000	191.642	715700000	187.648	715700000	186.973	715700000	170.179	715700000	166.139	715700000	156.583	715700000	147.755	715700000	138.845	715700000	124.368
1952	715900000	192.311	715900000	187.899	715900000	187.409	715900000	170.66	715900000	165.803	715900000	156.941	715900000	147.556	715900000	138.512	715900000	124.241
1953	716600000	192.868	716600000	188.691	716600000	186.555	716600000	169.612	716600000	166.064	716600000	156.931	716600000	147.553	716600000	138.377	716600000	123.789
1954	716800000	192.767	716800000	188.635	716800000	186.212	716800000	169.446	716800000	166.525	716800000	156.736	716800000	147.6	716800000	138.527	716800000	123.715
1955	717000000	192.906	717000000	189.252	717000000	186.41	717000000	168.77	717000000	167.691	717000000	156.882	717000000	147.581	717000000	138.701	717000000	124.007
1956	717700000	194.187	717700000	188.515	717700000	185.293	717700000	169.103	717700000	167.753	717700000	157.191	717700000	147.222	717700000	139.215	717700000	123.599
1957	717900000	193.41	717900000	188.057	717900000	185.274	717900000	168.852	717900000	167.224	717900000	157.145	717900000	147.518	717900000	139.028	717900000	123.71
1958	718100000	195.218	718100000	188.024	718100000	186.012	718100000	168.301	718100000	166.985	718100000	156.916	718100000	146.886	718100000	139.601	718100000	124.01
1959	718800000	193.514	718800000	188.463	718800000	185.025	718800000	168.165	718800000	167.365	718800000	156.522	718800000	146.836	718800000	138.733	718800000	122.97
1960	719000000	193.264	719000000	189.516	719000000	185.156	719000000	168.637	719000000	167.178	719000000	155.913	719000000	147.126	719000000	139.895	719000000	123.659
1961	719200000	193.593	719200000	189.339	719200000	184.676	719200000	169.359	719200000	167.241	719200000	155.765	719200000	146.849	719200000	139.652	719200000	124.016
1962	719900000	193.404	719900000	189.777	719900000	185.393	719900000	169.198	719900000	165.795	719900000	155.214	719900000	147.268	719900000	140.163	719900000	123.917
1963	720100000	193.964	720100000	190.09	720100000	185.615	720100000	169.386	720100000	165.522	720100000	154.865	720100000	147.24	720100000	140.331	720100000	123.587
1964	720300000	193.508	720300000	189.66	720300000	185.079	720300000	169.44	720300000	165.461	720300000	155.166	720300000	147.831	720300000	140.445	720300000	123.439
1965	721000000	193.905	721000000	188.733	721000000	185.194	721000000	168.866	721000000	165.612	721000000	155.557	721000000	148.003	721000000	140.546	721000000	123.297
1966	721200000	194.499	721200000	188.546	721200000	184.228	721200000	168.842	721200000	165.729	721200000	155.58	721200000	147.682	721200000	140.309	721200000	123.721
1967	721400000	194.37	721400000	189.024	721400000	183.76	721400000	168.709	721400000	165.584	721400000	155.563	721400000	148.006	721400000	139.937	721400000	123.42
1968	722100000	194.246	722100000	189.441	722100000	182.961	722100000	168.282	722100000	164.797	722100000	155.351	722100000	147.965	722100000	139.445	722100000	123.053
1969	722300000	194.257	722300000	190.005	722300000	182.249	722300000	168.588	722300000	164.265	722300000	155.493	722300000	147.295	722300000	139.469	722300000	123.477
1970	722500000	194.777	722500000	191.004	722500000	182.831	722500000	168.779	722500000	163.894	722500000	155.755	722500000	147.406	722500000	139.601	722500000	123.521
1971	723200000	193.798	723200000	192.234	723200000	182.981	723200000	168.589	723200000	164.084	723200000	155.873	723200000	147.822	723200000	139.339	723200000	123.268
1972	723400000	192.879	723400000	192.216	723400000	182.771	723400000	167.897	723400000	163.177	723400000	156.19	723400000	148.302	723400000	138.92	723400000	123.425
1973	723600000	192.56	723600000	192.732	723600000	182.675	723600000	168.632	723600000	163.295	723600000	156.645	723600000	148.696	723600000	138.739	723600000	123.869
1974	724300000	193.258	724300000	191.905	724300000	182.824	724300000	167.741	724300000	163.852	724300000	156.115	724300000	147.85	724300000	138.072	724300000	123.169
1975	724500000	193.308	724500000	192.398	724500000	182.971	724500000	167.894	724500000	163.453	724500000	155.746	724500000	148.057	724500000	138.153	724500000	123.757
1976	724700000	192.533	724700000	192.707	724700000	182.926	724700000	167.432	724700000	163.012	724700000	155.502	724700000	147.494	724700000	138.337	724700000	123.721
1977	725400000	193.195	725400000	193.517	725400000	182.233	725400000	168.191	725400000	162.496	725400000	156.333	725400000	148.07	725400000	138.096	725400000	124.079
1978	725600000	193.153	725600000	193.149	725600000	182.444	725600000	168.699	725600000	162.407	725600000	156.677	725600000	148.115	725600000	138.694	725600000	123.872
1979	725800000	193.65	725800000	193.325	725800000	182.775	725800000	169.163	725800000	162.934	725800000	155.865	725800000	148.044	725800000	139.702	725800000	123.527
1980	726500000	195.978	726500000	193.316	726500000	181.794	726500000	168.979	726500000	163.468	726500000	155.843	726500000	147.484	726500000	139.058	726500000	124.137
1981	726700000	196.577	726700000	193.421	726700000	181.806	726700000	169.305	726700000	162.782	726700000	155.656	726700000	148.381	726700000	138.556	726700000	124.234
1982	726900000	196.748	726900000	192.943	726900000	182.28	726900000	169.462	726900000	163.131	726900000	155.403	726900000	148.196	726900000	138.946	726900000	124.296
1983	727600000	197.104	727600000	192.221	727600000	182.411	727600000	168.924	727600000	164.153	727600000	154.619	727600000	147.699	727600000	139.588	727600000	124.567
1984	727800000	197.61	727800000	192.048	727800000	183.008	727800000	169.292	727800000	163.83	727800000	154.944	727800000	148.175	727800000	139.598	727800000	124.74
1985	728000000	197.347	728000000	192.184	728000000	182.891	728000000	169.454	728000000	164.179	728000000	154.647	728000000	147.639	728000000	139.873	728000000	124.613
1986	728700000	198.271	728700000	192.56	728700000	183.461	728700000	169.875	728700000	163.618	728700000	153.873	728700000	148.051	728700000	139.964	728700000	124.709
1987	728900000	197.682	728900000	193.006	728900000	183.401	728900000	170.379	728900000	163.519	728900000	154.221	728900000	148.587	728900000	140.689	728900000	124.356
1988	729100000	198.658	729100000	193.368	729100000	183.02	729100000	170.281	729100000	163.609	729100000	154.293	729100000	148.38	729100000	140.076	729100000	124.856
1989	729800000	197.235	729800000	193.176	729800000	183.133	729800000	170.784	729800000	163.222	729800000	153.699	729800000	148.712	729800000	140.104	729800000	124.459
1990	730000000	196.494	730000000	193.411	730000000	182.783	730000000	170.013	730000000	163.132	730000000	154.121	730000000	148.067	730000000	139.897	730000000	124.48
1991	730200000	195.821	730200000	192.76	730200000	182.821	730200000	169.81	730200000	163.992	730200000	154.139	730200000	148.452	730200000	140.769	730200000	124.035
1992	730900000	196.137	730900000	192.765	730900000	181.847	730900000	169.864	730900000	164.612	730900000	153.651	730900000	148.911	730900000	140.527	730900000	122.906
1993	731100000	195.102	731100000	192.974	731100000	181.815	731100000	169.884	731100000	164.629	731100000	153.773	731100000	149.036	731100000	140.802	731100000	122.725
1994	731300000	195.107	731300000	192.96	731300000	181.343	731300000	169.875	731300000	164.465	731300000	153.426	731300000	149.428	731300000	140.624	731300000	122.532
1995	732000000	194.287	732000000	191.617	732000000	180.656	732000000	169.792	732000000	164.373	732000000	153.08	732000000	148.983	732000000	139.788	732000000	122.699
1996	732200000	194.181	732200000	191.917	732200000	180.582	732200000	170.222	732200000	164.636	732200000	152.78	732200000	149.075	732200000	140.118	732200000	122.564
1997	732400000	193.777	732400000	192.061	732400000	180.412	732400000	169.44	732400000	164.828	732400000	152.993	732400000	149.153	732400000	139.546	732400000	122.297
[truncated: 729 more rows]

## Sheet: Figure  5b
	epsilon=0.15		epsilon=0.20		epsilon=0.30		epsilon=0.40		epsilon=0.50		epsilon=0.60		epsilon=0.80		epsilon=1.00		epsilon=1.50		epsilon=2.00
	time	D	time	D	time	D	time	D	time	D	time	D	time	D	time	D	time	D	time	D
0	500000	256.507	500000	256.47	500000	257.146	500000	260.375	500000	261.694	500000	261.479	500000	262.874	500000	262.356	500000	264.059	500000	264.369
1	700000	257.211	700000	257.224	700000	257.229	700000	260.742	700000	261.004	700000	260.93	700000	262.401	700000	263.101	700000	264.05	700000	263.498
2	900000	255.349	900000	256.391	900000	257.278	900000	260.191	900000	261.398	900000	261.218	900000	262.389	900000	262.377	900000	263.555	900000	262.933
3	1600000	255.874	1600000	256.032	1600000	253.697	1600000	259.716	1600000	260.434	1600000	259.547	1600000	261.66	1600000	260.778	1600000	260.856	1600000	259.729
4	1800000	255.503	1800000	254.867	1800000	252.926	1800000	259.561	1800000	259.941	1800000	259.849	1800000	261.143	1800000	260.254	1800000	260.185	1800000	259.256
5	2000000	253.81	2000000	254.809	2000000	252.08	2000000	259.362	2000000	259.657	2000000	260.651	2000000	261.253	2000000	259.293	2000000	258.753	2000000	258.027
6	2700000	254.668	2700000	253.18	2700000	251.856	2700000	258.163	2700000	259.425	2700000	258.45	2700000	259.206	2700000	258.696	2700000	257.824	2700000	257.047
7	2900000	254.986	2900000	252.905	2900000	251.724	2900000	258.296	2900000	259.097	2900000	257.817	2900000	259.918	2900000	257.833	2900000	257.227	2900000	256.648
8	3100000	253.333	3100000	251.641	3100000	251.519	3100000	257.678	3100000	259.092	3100000	257.708	3100000	259.45	3100000	258.948	3100000	256.453	3100000	256.188
9	3800000	254.944	3800000	252.871	3800000	250.018	3800000	256.309	3800000	258.633	3800000	255.929	3800000	258.025	3800000	257.052	3800000	255.841	3800000	253.825
10	4000000	253.427	4000000	251.652	4000000	248.346	4000000	256.104	4000000	258.292	4000000	256.25	4000000	257.993	4000000	255.578	4000000	254.372	4000000	252.673
11	4200000	252.56	4200000	252.049	4200000	247.887	4200000	254.929	4200000	258.463	4200000	255.884	4200000	257.813	4200000	256.168	4200000	254.816	4200000	252.117
12	4900000	251.634	4900000	250.616	4900000	247.093	4900000	254.175	4900000	257.773	4900000	255.497	4900000	257.186	4900000	255.608	4900000	254.069	4900000	249.939
13	5100000	251.43	5100000	249.759	5100000	246.989	5100000	254.187	5100000	257.94	5100000	255.408	5100000	257.398	5100000	255.463	5100000	253.697	5100000	249.264
14	5300000	252.102	5300000	250.105	5300000	247.614	5300000	254.016	5300000	257.329	5300000	254.937	5300000	256.916	5300000	254.455	5300000	253.479	5300000	250.703
15	6000000	252.126	6000000	250.106	6000000	246.368	6000000	252.273	6000000	256.346	6000000	253.207	6000000	256.58	6000000	253.384	6000000	250.865	6000000	247.684
16	6200000	252.122	6200000	249.217	6200000	246.579	6200000	251.644	6200000	255.194	6200000	253.383	6200000	255.905	6200000	252.904	6200000	250.518	6200000	247.195
17	6400000	253.662	6400000	248.05	6400000	245.499	6400000	250.53	6400000	255.923	6400000	252.757	6400000	256.199	6400000	252.798	6400000	250.099	6400000	246.712
18	7100000	254.12	7100000	247.206	7100000	244.652	7100000	249.867	7100000	254.581	7100000	250.228	7100000	254.099	7100000	251.056	7100000	247.851	7100000	245.68
19	7300000	253.603	7300000	246.917	7300000	244.117	7300000	250.083	7300000	253.675	7300000	250.054	7300000	254.033	7300000	250.74	7300000	247.265	7300000	244.755
20	7500000	254.131	7500000	245.794	7500000	242.67	7500000	250.053	7500000	253.702	7500000	249.949	7500000	253.918	7500000	250.014	7500000	247.098	7500000	244.705
21	8200000	252.906	8200000	244.767	8200000	240.872	8200000	249.161	8200000	252.787	8200000	248.22	8200000	253.964	8200000	247.952	8200000	245.315	8200000	243.19
22	8400000	252.605	8400000	244.566	8400000	239.358	8400000	248.667	8400000	252.767	8400000	247.984	8400000	253.021	8400000	247.85	8400000	244.451	8400000	243.277
23	8600000	254.547	8600000	244.067	8600000	240.558	8600000	248.047	8600000	252.478	8600000	247.065	8600000	252.582	8600000	247.5	8600000	244.974	8600000	243.229
24	9300000	254.833	9300000	242.199	9300000	241.995	9300000	247.248	9300000	251.513	9300000	246.702	9300000	252.492	9300000	246.995	9300000	242.605	9300000	242.115
25	9500000	254.116	9500000	241.984	9500000	241.439	9500000	247.194	9500000	251.265	9500000	246	9500000	252.373	9500000	246.342	9500000	242.339	9500000	240.533
26	9700000	253.833	9700000	241.541	9700000	240.602	9700000	247.176	9700000	251.517	9700000	245.395	9700000	251.472	9700000	246.401	9700000	241.513	9700000	239.002
27	10400000	252.479	10400000	238.734	10400000	240.193	10400000	245.788	10400000	250.232	10400000	243.858	10400000	250.439	10400000	245.293	10400000	240.661	10400000	239.192
28	10600000	252.558	10600000	239.001	10600000	239.363	10600000	245.329	10600000	249.287	10600000	243.625	10600000	249.425	10600000	245.159	10600000	240.11	10600000	237.938
29	10800000	253.695	10800000	239.304	10800000	239.098	10800000	244.802	10800000	249.386	10800000	242.969	10800000	249.862	10800000	245.314	10800000	240.206	10800000	238.622
30	11500000	253.91	11500000	237.876	11500000	235.993	11500000	243.292	11500000	248.668	11500000	241.255	11500000	249.064	11500000	243.766	11500000	240.365	11500000	236.51
31	11700000	254.365	11700000	237.452	11700000	235.984	11700000	243.256	11700000	249.049	11700000	241.296	11700000	247.631	11700000	243.712	11700000	240.217	11700000	236.23
32	11900000	253.395	11900000	237.124	11900000	234.933	11900000	242.837	11900000	248.521	11900000	240.947	11900000	248.44	11900000	243.69	11900000	239.762	11900000	236.592
33	12600000	251.678	12600000	236.576	12600000	234.258	12600000	241.048	12600000	247.759	12600000	240.016	12600000	248.289	12600000	242.428	12600000	238.356	12600000	234.68
34	12800000	251.288	12800000	236.001	12800000	234.316	12800000	240.824	12800000	247.366	12800000	239.512	12800000	248.225	12800000	240.837	12800000	238.279	12800000	234.845
35	13000000	251.15	13000000	236.275	13000000	234.09	13000000	241.181	13000000	247.315	13000000	238.327	13000000	247.612	13000000	241.595	13000000	237.611	13000000	233.756
36	13700000	251.484	13700000	232.891	13700000	230.841	13700000	239.143	13700000	245.832	13700000	237.613	13700000	246.652	13700000	239.436	13700000	237.019	13700000	232.049
37	13900000	251.179	13900000	232.524	13900000	230.474	13900000	238.662	13900000	246.763	13900000	236.791	13900000	246.171	13900000	239.63	13900000	236.509	13900000	231.617
38	14100000	252.667	14100000	232.127	14100000	231.824	14100000	238.92	14100000	246.478	14100000	236.78	14100000	246.64	14100000	239.517	14100000	237.049	14100000	230.908
39	14800000	251.22	14800000	230.845	14800000	228.418	14800000	237.741	14800000	246.046	14800000	234.966	14800000	245.456	14800000	237.606	14800000	234.342	14800000	229.273
40	15000000	250.389	15000000	229.734	15000000	228.4	15000000	237.928	15000000	246.1	15000000	234.556	15000000	245.408	15000000	237.949	15000000	233.898	15000000	228.968
41	15200000	250.13	15200000	229.866	15200000	227.39	15200000	237.302	15200000	245.53	15200000	234.127	15200000	244.724	15200000	237.941	15200000	233.587	15200000	228.063
42	15900000	249.562	15900000	228.531	15900000	227.696	15900000	235.79	15900000	245.028	15900000	234.674	15900000	244.069	15900000	237.525	15900000	233.259	15900000	227.471
43	16100000	249.6	16100000	228.829	16100000	227.182	16100000	235.739	16100000	245.667	16100000	234.1	16100000	243.857	16100000	237.232	16100000	232.3	16100000	227.17
44	16300000	249.47	16300000	228.413	16300000	227.469	16300000	234.935	16300000	245.176	16300000	233.167	16300000	243.756	16300000	236.934	16300000	231.777	16300000	227.226
45	17000000	247.874	17000000	228.13	17000000	227.266	17000000	234.399	17000000	244.364	17000000	231.661	17000000	242.904	17000000	234.949	17000000	229.947	17000000	225.446
46	17200000	247.78	17200000	228.459	17200000	226.76	17200000	233.927	17200000	244.6	17200000	231.466	17200000	242.293	17200000	234.246	17200000	230.343	17200000	225.862
47	17400000	247.285	17400000	228.419	17400000	226.296	17400000	232.872	17400000	244.478	17400000	231.104	17400000	242.445	17400000	233.878	17400000	230.157	17400000	224.46
48	18100000	246.647	18100000	228.574	18100000	223.65	18100000	232.318	18100000	243.642	18100000	229.088	18100000	241.197	18100000	233.136	18100000	227.608	18100000	223.822
49	18300000	245.228	18300000	227.353	18300000	223.449	18300000	232.446	18300000	243.68	18300000	228.818	18300000	241.556	18300000	232.725	18300000	227.227	18300000	223.283
50	18500000	246.308	18500000	227.081	18500000	223.674	18500000	231.942	18500000	244.166	18500000	228.702	18500000	241.456	18500000	232.89	18500000	226.967	18500000	222.817
51	19200000	245.86	19200000	227.295	19200000	224.998	19200000	231.419	19200000	242.671	19200000	227.922	19200000	240.998	19200000	230.753	19200000	224.843	19200000	221.946
52	19400000	245.843	19400000	226.627	19400000	225.066	19400000	231.656	19400000	243.513	19400000	226.976	19400000	241.507	19400000	230.262	19400000	224.915	19400000	221.907
53	19600000	245.61	19600000	225.607	19600000	223.293	19600000	231.748	19600000	243.414	19600000	227.833	19600000	240.863	19600000	230.646	19600000	224.552	19600000	220.216
54	20300000	245.138	20300000	225.282	20300000	223.593	20300000	231.699	20300000	243.261	20300000	226.906	20300000	240.017	20300000	229.872	20300000	222.992	20300000	219.862
55	20500000	244.683	20500000	225.306	20500000	223.427	20500000	230.836	20500000	243.286	20500000	227.111	20500000	239.224	20500000	229.494	20500000	222.118	20500000	219.393
56	20700000	244.24	20700000	225.123	20700000	223.399	20700000	229.798	20700000	242.455	20700000	226.809	20700000	238.342	20700000	228.966	20700000	221.723	20700000	219.102
57	21400000	244.007	21400000	224.737	21400000	220.201	21400000	229.428	21400000	242.319	21400000	226.208	21400000	237.239	21400000	228.047	21400000	221.171	21400000	217.576
58	21600000	243.446	21600000	223.97	21600000	219.801	21600000	229.168	21600000	242.276	21600000	225.188	21600000	236.828	21600000	227.4	21600000	220.635	21600000	217.62
59	21800000	244.057	21800000	224.319	21800000	217.504	21800000	229.06	21800000	241.248	21800000	225.497	21800000	236.332	21800000	227.643	21800000	219.714	21800000	216.808
60	22500000	244.004	22500000	223.769	22500000	217.447	22500000	227.317	22500000	241.291	22500000	223.719	22500000	236.869	22500000	226.63	22500000	218.538	22500000	215.004
61	22700000	245.445	22700000	223.217	22700000	217.171	22700000	226.879	22700000	240.93	22700000	223.319	22700000	236.492	22700000	225.747	22700000	217.922	22700000	213.905
62	22900000	245.514	22900000	224.142	22900000	217.669	22900000	226.404	22900000	241.142	22900000	222.745	22900000	235.766	22900000	225.274	22900000	218.031	22900000	214.035
63	23600000	246.488	23600000	222.199	23600000	218.047	23600000	224.553	23600000	239.699	23600000	221.113	23600000	234.775	23600000	224.315	23600000	215.871	23600000	213.608
64	23800000	246.074	23800000	221.886	23800000	217.954	23800000	223.93	23800000	240.136	23800000	221.445	23800000	234.645	23800000	223.672	23800000	215.88	23800000	213.032
65	24000000	245.978	24000000	221.58	24000000	217.298	24000000	224.442	24000000	239.927	24000000	220.395	24000000	234.469	24000000	223.215	24000000	216.054	24000000	213.826
66	24700000	243.324	24700000	220.648	24700000	217.339	24700000	224.739	24700000	239.63	24700000	219.719	24700000	234.698	24700000	222.086	24700000	214.49	24700000	212.257
67	24900000	243.843	24900000	221.902	24900000	217.009	24900000	224.15	24900000	239.14	24900000	219.65	24900000	233.967	24900000	221.673	24900000	214.37	24900000	211.439
68	25100000	243.486	25100000	221.58	25100000	216.766	25100000	223.801	25100000	238.992	25100000	219.308	25100000	233.942	25100000	222.456	25100000	213.412	25100000	210.91
69	25800000	243.256	25800000	220.489	25800000	215.874	25800000	221.723	25800000	238.791	25800000	218.144	25800000	233.097	25800000	220.582	25800000	212.627	25800000	208.322
70	26000000	240.484	26000000	220.623	26000000	214.979	26000000	222.118	26000000	239.033	26000000	217.846	26000000	232.935	26000000	220.856	26000000	211.753	26000000	208.835
71	26200000	240.207	26200000	220.302	26200000	214.195	26200000	221.768	26200000	238.582	26200000	217.289	26200000	232.713	26200000	219.799	26200000	211.384	26200000	209.109
72	26900000	240.416	26900000	219.756	26900000	213.717	26900000	219.618	26900000	237.646	26900000	216.754	26900000	231.789	26900000	218.943	26900000	210.608	26900000	208.11
73	27100000	241.532	27100000	219.452	27100000	214.304	27100000	219.052	27100000	237.449	27100000	216.679	27100000	231.593	27100000	218.231	27100000	210.53	27100000	207.544
74	27300000	241.991	27300000	218.033	27300000	213.756	27300000	218.622	27300000	237.512	27300000	216.603	27300000	231.968	27300000	218.474	27300000	209.856	27300000	207.995
75	28000000	242.689	28000000	217.784	28000000	213.718	28000000	217.912	28000000	236.965	28000000	215.454	28000000	231.539	28000000	217.419	28000000	208.758	28000000	205.592
76	28200000	242.713	28200000	217.999	28200000	213.859	28200000	217.883	28200000	237.255	28200000	215.751	28200000	231.323	28200000	217.65	28200000	208.269	28200000	204.418
77	28400000	243.784	28400000	217.398	28400000	213.019	28400000	217.351	28400000	237.011	28400000	214.972	28400000	231.211	28400000	217.616	28400000	208.727	28400000	204.929
78	29100000	241.928	29100000	217.675	29100000	212.278	29100000	216.718	29100000	236.415	29100000	213.524	29100000	230.231	29100000	215.956	29100000	207.006	29100000	202.652
79	29300000	240.301	29300000	218.069	29300000	213.065	29300000	216.489	29300000	236.499	29300000	213.356	29300000	229.875	29300000	215.792	29300000	207.014	29300000	202.227
80	29500000	240.526	29500000	218.084	29500000	212.382	29500000	216.702	29500000	236.371	29500000	213.633	29500000	229.562	29500000	215.252	29500000	207.027	29500000	201.68
81	30200000	240.843	30200000	217.687	30200000	211.42	30200000	215.271	30200000	236.339	30200000	212.184	30200000	229.701	30200000	213.318	30200000	205.882	30200000	199.438
82	30400000	240.896	30400000	218.201	30400000	210.733	30400000	215.03	30400000	235.848	30400000	211.994	30400000	229.022	30400000	213.117	30400000	205.711	30400000	199.157
83	30600000	240.198	30600000	217.898	30600000	211.025	30600000	215.371	30600000	235.828	30600000	210.78	30600000	228.993	30600000	213.121	30600000	206.008	30600000	198.656
84	31300000	240.971	31300000	216.493	31300000	209.61	31300000	213.239	31300000	235.155	31300000	210.958	31300000	228.388	31300000	211.695	31300000	204.987	31300000	197.196
85	31500000	241.475	31500000	215.765	31500000	208.268	31500000	212.588	31500000	235.178	31500000	210.654	31500000	228.335	31500000	211.44	31500000	204.476	31500000	197.782
86	31700000	240.973	31700000	216.129	31700000	208.724	31700000	212.327	31700000	234.517	31700000	210.306	31700000	228.188	31700000	210.706	31700000	203.978	31700000	197.596
87	32400000	240.465	32400000	216.883	32400000	208.338	32400000	210.678	32400000	233.479	32400000	208.789	32400000	226.309	32400000	210.781	32400000	202.945	32400000	194.766
88	32600000	240.289	32600000	216.449	32600000	207.265	32600000	210.763	32600000	233.963	32600000	208.702	32600000	226.263	32600000	210.448	32600000	202.454	32600000	194.698
89	32800000	240.909	32800000	216.75	32800000	207.167	32800000	210.288	32800000	233.77	32800000	208.864	32800000	225.883	32800000	210.153	32800000	202.445	32800000	194.069
90	33500000	240.471	33500000	215.961	33500000	206.978	33500000	208.714	33500000	232.863	33500000	207.667	33500000	226.356	33500000	208.7	33500000	200.841	33500000	192.022
91	33700000	239.779	33700000	215.713	33700000	206.448	33700000	209.077	33700000	232.545	33700000	207.439	33700000	225.631	33700000	208.768	33700000	200.237	33700000	191.768
92	33900000	238.915	33900000	216.071	33900000	205.704	33900000	209.995	33900000	232.616	33900000	207.064	33900000	225.818	33900000	208.723	33900000	199.775	33900000	191.809
93	34600000	239.469	34600000	215.823	34600000	204.34	34600000	209.177	34600000	232.129	34600000	206.441	34600000	225.774	34600000	207.486	34600000	198.801	34600000	189.479
94	34800000	238.935	34800000	214.833	34800000	205.267	34800000	209.254	34800000	232.191	34800000	206.344	34800000	224.648	34800000	207.416	34800000	198.509	34800000	189.135
95	35000000	239.32	35000000	213.921	35000000	205.702	35000000	209.413	35000000	232.343	35000000	205.828	35000000	224.776	35000000	206.653	35000000	198.319	35000000	188.613
96	35700000	240.015	35700000	212.923	35700000	203.903	35700000	208.267	35700000	231.641	35700000	204.897	35700000	223.974	35700000	205.763	35700000	197.961	35700000	187.463
97	35900000	241.491	35900000	212.709	35900000	203.237	35900000	207.926	35900000	231.346	35900000	205.045	35900000	224.088	35900000	205.472	35900000	197.688	35900000	187.74
98	36100000	240.55	36100000	212.212	36100000	203.332	36100000	207.2	36100000	231.052	36100000	205.131	36100000	223.995	36100000	205.403	36100000	197.8	36100000	186.953
99	36800000	240.022	36800000	211.302	36800000	201.932	36800000	206.047	36800000	230.641	36800000	204.831	36800000	223.298	36800000	203.688	36800000	196.594	36800000	184.777
100	37000000	238.89	37000000	212.265	37000000	201.531	37000000	206.204	37000000	230.479	37000000	204.691	37000000	223.238	37000000	203.509	37000000	196.763	37000000	184.787
101	37200000	238.67	37200000	211.995	37200000	201.414	37200000	205.363	37200000	230.52	37200000	203.924	37200000	223.708	37200000	202.75	37200000	196.331	37200000	184.504
102	37900000	240.298	37900000	211.243	37900000	201.046	37900000	204.886	37900000	230.743	37900000	203.299	37900000	223.359	37900000	202.181	37900000	196.261	37900000	182.778
103	38100000	240.324	38100000	211.194	38100000	200.391	38100000	203.892	38100000	229.669	38100000	203.216	38100000	222.679	38100000	201.743	38100000	195.54	38100000	182.625
104	38300000	240.144	38300000	210.551	38300000	199.94	38300000	204.673	38300000	229.834	38300000	203.477	38300000	222.578	38300000	201.162	38300000	195.311	38300000	182.695
105	39000000	239.784	39000000	209.204	39000000	198.361	39000000	204.384	39000000	229.826	39000000	202.836	39000000	222.186	39000000	200.756	39000000	194.351	39000000	181.926
106	39200000	239.848	39200000	208.362	39200000	198.068	39200000	203.697	39200000	229.308	39200000	202.659	39200000	222.309	39200000	200.927	39200000	194.13	39200000	180.937
107	39400000	240.306	39400000	208.502	39400000	197.61	39400000	203.874	39400000	229.64	39400000	202.611	39400000	222.52	39400000	200.835	39400000	194.084	39400000	181.457
108	40100000	240.31	40100000	208.376	40100000	196.003	40100000	203.697	40100000	229.002	40100000	201.954	40100000	221.941	40100000	199.31	40100000	192.928	40100000	179.79
109	40300000	239.299	40300000	207.056	40300000	195.903	40300000	203.399	40300000	228.88	40300000	202.343	40300000	221.55	40300000	198.79	40300000	192.703	40300000	179.853
110	40500000	241.437	40500000	206.395	40500000	194.714	40500000	204.059	40500000	228.291	40500000	202.697	40500000	221.549	40500000	198.621	40500000	193.006	40500000	179.182
111	41200000	240.139	41200000	206.288	41200000	193.618	41200000	202.822	41200000	228.748	41200000	201.927	41200000	221.059	41200000	198.548	41200000	192.302	41200000	178.698
112	41400000	238.721	41400000	205.371	41400000	192.842	41400000	202.863	41400000	228.399	41400000	201.891	41400000	221.297	41400000	197.762	41400000	191.628	41400000	178.572
113	41600000	240.069	41600000	205.95	41600000	192.547	41600000	202.821	41600000	228.425	41600000	201.922	41600000	221.385	41600000	197.874	41600000	191.371	41600000	177.603
114	42300000	239.76	42300000	204.174	42300000	191.623	42300000	202.162	42300000	227.695	42300000	200.591	42300000	220.764	42300000	197.295	42300000	190.551	42300000	176.238
115	42500000	239.417	42500000	204.219	42500000	191.591	42500000	201.698	42500000	227.37	42500000	199.614	42500000	220.339	42500000	197.532	42500000	189.943	42500000	176.339
116	42700000	239.696	42700000	204.134	42700000	191.228	42700000	201.486	42700000	227.768	42700000	200.037	42700000	220.368	42700000	196.962	42700000	189.819	42700000	176.014
117	43400000	240.165	43400000	204.627	43400000	190.788	43400000	201.096	43400000	227.036	43400000	198.106	43400000	219.399	43400000	196.468	43400000	188.424	43400000	174.852
118	43600000	240.365	43600000	204.926	43600000	190.935	43600000	201.053	43600000	226.403	43600000	198.236	43600000	219.21	43600000	196.408	43600000	187.833	43600000	175.045
119	43800000	240.185	43800000	204.534	43800000	190.423	43800000	201.312	43800000	226.409	43800000	198.09	43800000	218.79	43800000	196.548	43800000	188.065	43800000	173.833
120	44500000	237.1	44500000	204.358	44500000	190.403	44500000	201.267	44500000	226.433	44500000	195.95	44500000	218.185	44500000	195.256	44500000	186.719	44500000	172.556
121	44700000	238.175	44700000	205.285	44700000	190.186	44700000	200.611	44700000	226.514	44700000	195.575	44700000	218.369	44700000	195.345	44700000	186.36	44700000	172.511
122	44900000	238.462	44900000	205.543	44900000	190.197	44900000	200.318	44900000	226.145	44900000	195.624	44900000	218.008	44900000	195.137	44900000	185.985	44900000	172.22
123	45600000	237.961	45600000	204.682	45600000	190.802	45600000	199.523	45600000	225.162	45600000	194.199	45600000	217.472	45600000	194.083	45600000	185.394	45600000	171.553
124	45800000	238.393	45800000	204.236	45800000	190.576	45800000	199.347	45800000	225.004	45800000	193.171	45800000	217.579	45800000	194.306	45800000	185.36	45800000	172.438
125	46000000	238.052	46000000	204.502	46000000	190.917	46000000	199.629	46000000	224.798	46000000	192.521	46000000	218.122	46000000	194.525	46000000	185.072	46000000	172.18
126	46700000	237.122	46700000	204.4	46700000	190.836	46700000	197.742	46700000	224.316	46700000	191.587	46700000	216.465	46700000	193.46	46700000	184.455	46700000	170.449
127	46900000	236.464	46900000	204.341	46900000	190.452	46900000	197.617	46900000	224.318	46900000	191.318	46900000	217.157	46900000	193.442	46900000	183.633	46900000	169.947
128	47100000	236.673	47100000	205.356	47100000	190.388	47100000	197.365	47100000	224.064	47100000	190.836	47100000	216.817	47100000	193.183	47100000	183.398	47100000	169.809
129	47800000	237.926	47800000	205.61	47800000	189.921	47800000	197.108	47800000	223.763	47800000	189.177	47800000	216.128	47800000	192.245	47800000	182.458	47800000	169.291
130	48000000	237.902	48000000	205.555	48000000	189.539	48000000	196.902	48000000	223.308	48000000	189.27	48000000	215.416	48000000	191.487	48000000	182.089	48000000	169.028
131	48200000	238.505	48200000	205.563	48200000	189.8	48200000	196.319	48200000	223.715	48200000	189.263	48200000	215.767	48200000	191.406	48200000	182.426	48200000	169.106
132	48900000	237.434	48900000	204.278	48900000	190.6	48900000	195.885	48900000	222.914	48900000	188.356	48900000	214.581	48900000	190.703	48900000	181.004	48900000	167.928
133	49100000	237.86	49100000	204.947	49100000	190.849	49100000	195.275	49100000	222.252	49100000	188.158	49100000	214.418	49100000	190.441	49100000	180.562	49100000	167.825
134	49300000	239.013	49300000	204.738	49300000	191.032	49300000	195.802	49300000	221.731	49300000	187.009	49300000	214.067	49300000	190.413	49300000	180.496	49300000	167.216
135	50000000	236.521	50000000	203.591	50000000	191.708	50000000	195.594	50000000	220.913	50000000	186.947	50000000	213.782	50000000	189.834	50000000	180.244	50000000	166.594
136	50200000	236.839	50200000	204.135	50200000	191.297	50200000	194.633	50200000	221.401	50200000	186.972	50200000	213.288	50200000	189.622	50200000	179.655	50200000	166.645
137	50400000	235.962	50400000	204.399	50400000	190.996	50400000	193.96	50400000	220.853	50400000	186.472	50400000	213.278	50400000	188.711	50400000	179.544	50400000	165.84
138	51100000	236.237	51100000	202.348	51100000	191.239	51100000	194.68	51100000	220.373	51100000	184.936	51100000	213.081	51100000	188.451	51100000	177.946	51100000	164.832
139	51300000	237.57	51300000	201.84	51300000	191.238	51300000	193.308	51300000	220.142	51300000	184.684	51300000	213.268	51300000	188.383	51300000	176.913	51300000	164.186
140	51500000	237.401	51500000	202.784	51500000	191.276	51500000	193.076	51500000	220.168	51500000	185.281	51500000	212.6	51500000	188.211	51500000	176.727	51500000	163.88
141	52200000	236.827	52200000	202.373	52200000	191.933	52200000	192.115	52200000	219.954	52200000	184.59	52200000	212.167	52200000	188.022	52200000	175.399	52200000	162.582
142	52400000	236.127	52400000	201.361	52400000	191.602	52400000	191.988	52400000	219.537	52400000	184.319	52400000	212.107	52400000	187.752	52400000	175.031	52400000	162.594
143	52600000	237.697	52600000	201.599	52600000	190.983	52600000	191.788	52600000	219.124	52600000	183.615	52600000	211.966	52600000	187.245	52600000	174.9	52600000	162.66
144	53300000	236.913	53300000	200.867	53300000	192.248	53300000	191.455	53300000	218.799	53300000	182.928	53300000	211.491	53300000	186.598	53300000	174.835	53300000	161.524
145	53500000	237.338	53500000	201.162	53500000	191.442	53500000	191.267	53500000	218.668	53500000	182.282	53500000	211.948	53500000	186.458	53500000	174.332	53500000	161.732
146	53700000	237.832	53700000	200.582	53700000	191.692	53700000	191.509	53700000	218.852	53700000	182.861	53700000	211.411	53700000	186.283	53700000	173.953	53700000	161.333
147	54400000	238.244	54400000	200.538	54400000	191.103	54400000	190.174	54400000	217.667	54400000	181.444	54400000	211.281	54400000	185.442	54400000	172.97	54400000	159.96
148	54600000	239.497	54600000	200.763	54600000	190.023	54600000	190.216	54600000	217.208	54600000	181.057	54600000	210.639	54600000	184.748	54600000	173.356	54600000	159.992
149	54800000	240.643	54800000	200.299	54800000	190.774	54800000	189.727	54800000	217.762	54800000	180.707	54800000	211.179	54800000	184.964	54800000	172.728	54800000	159.832
150	55500000	239.981	55500000	200.867	55500000	190.738	55500000	189.026	55500000	217.221	55500000	180.356	55500000	210.757	55500000	184.63	55500000	171.589	55500000	159.399
151	55700000	240.899	55700000	200.41	55700000	190.659	55700000	188.53	55700000	217.379	55700000	180.548	55700000	210.794	55700000	184.343	55700000	171.994	55700000	159.047
152	55900000	240.134	55900000	199.239	55900000	190.052	55900000	188.15	55900000	217.203	55900000	180.723	55900000	210.434	55900000	184.104	55900000	171.66	55900000	158.752
153	56600000	238.64	56600000	199.601	56600000	190.49	56600000	189.105	56600000	216.658	56600000	180.602	56600000	209.914	56600000	183.501	56600000	171.298	56600000	158.737
154	56800000	239.049	56800000	199.92	56800000	190.962	56800000	188.911	56800000	216.34	56800000	180.604	56800000	210.064	56800000	183.629	56800000	170.694	56800000	158.513
155	57000000	239.427	57000000	199.708	57000000	191.411	57000000	188.632	57000000	216.601	57000000	180.261	57000000	209.86	57000000	183.769	57000000	170.839	57000000	158.965
156	57700000	240.071	57700000	200.088	57700000	190.594	57700000	188.538	57700000	215.508	57700000	180.187	57700000	208.988	57700000	183.273	57700000	169.803	57700000	158.522
157	57900000	240.171	57900000	199.834	57900000	189.936	57900000	188.543	57900000	215.274	57900000	180.087	57900000	209.147	57900000	183.259	57900000	170.03	57900000	158.114
158	58100000	239.791	58100000	199.996	58100000	190.153	58100000	188.983	58100000	215.284	58100000	179.81	58100000	208.56	58100000	183.062	58100000	169.571	58100000	158.731
159	58800000	242.449	58800000	200.041	58800000	189.108	58800000	188.732	58800000	214.469	58800000	179.547	58800000	208.72	58800000	182.04	58800000	168.494	58800000	157.462
160	59000000	244.329	59000000	199.659	59000000	189.154	59000000	188.627	59000000	214.34	59000000	178.923	59000000	209.43	59000000	181.93	59000000	168.799	59000000	157.688
161	59200000	244.12	59200000	199.408	59200000	189.822	59200000	188.298	59200000	214.221	59200000	179.008	59200000	209.019	59200000	181.66	59200000	168.495	59200000	157.211
162	59900000	242.212	59900000	199.033	59900000	191.241	59900000	187.629	59900000	214.377	59900000	178.31	59900000	207.585	59900000	180.72	59900000	167.281	59900000	155.849
163	60100000	242.625	60100000	198.693	60100000	190.593	60100000	187.451	60100000	214.159	60100000	178.735	60100000	207.15	60100000	180.362	60100000	167.492	60100000	155.682
164	60300000	241.509	60300000	198.491	60300000	190.669	60300000	187.436	60300000	214.211	60300000	178.002	60300000	207.348	60300000	180.241	60300000	167.205	60300000	155.62
165	61000000	241.805	61000000	196.975	61000000	190.109	61000000	186.907	61000000	213.311	61000000	178.326	61000000	206.547	61000000	179.771	61000000	166.232	61000000	154.27
166	61200000	242.208	61200000	198.021	61200000	189.621	61200000	186.342	61200000	213.393	61200000	178.252	61200000	206.443	61200000	179.765	61200000	165.652	61200000	154.186
167	61400000	241.034	61400000	197.838	61400000	189.175	61400000	186.254	61400000	213.281	61400000	178.214	61400000	206.727	61400000	179.925	61400000	165.965	61400000	153.941
168	62100000	242.35	62100000	196.98	62100000	188.677	62100000	185.548	62100000	212.634	62100000	176.748	62100000	206.247	62100000	178.849	62100000	165.182	62100000	152.898
169	62300000	242.043	62300000	196.786	62300000	187.735	62300000	185.007	62300000	212.193	62300000	176.724	62300000	205.998	62300000	178.754	62300000	164.625	62300000	152.291
170	62500000	242.102	62500000	196.885	62500000	188.086	62500000	184.411	62500000	212.345	62500000	176.569	62500000	206.571	62500000	178.963	62500000	164.727	62500000	152.45
171	63200000	242.376	63200000	196.518	63200000	187.18	63200000	184.313	63200000	212.396	63200000	176.567	63200000	205.594	63200000	177.758	63200000	163.53	63200000	151.525
172	63400000	243.088	63400000	196.306	63400000	186.73	63400000	183.573	63400000	211.761	63400000	176.239	63400000	205.608	63400000	177.242	63400000	163.628	63400000	151.679
173	63600000	242.285	63600000	195.664	63600000	187.341	63600000	183.805	63600000	211.808	63600000	176.288	63600000	205.771	63600000	177.359	63600000	163.449	63600000	151.654
174	64300000	242.523	64300000	195.942	64300000	187.024	64300000	183.348	64300000	211.349	64300000	175.731	64300000	204.917	64300000	176.954	64300000	162.816	64300000	150.532
175	64500000	241.744	64500000	195.885	64500000	187.225	64500000	183.186	64500000	211.279	64500000	175.372	64500000	204.785	64500000	176.263	64500000	162.744	64500000	150.343
176	64700000	241.091	64700000	196.167	64700000	186.566	64700000	182.843	64700000	211.292	64700000	175.354	64700000	204.457	64700000	176.244	64700000	162.914	64700000	150.162
177	65400000	242.198	65400000	195.761	65400000	186.412	65400000	183	65400000	209.951	65400000	174.013	65400000	204.131	65400000	174.965	65400000	161.783	65400000	148.689
178	65600000	242.655	65600000	195.8	65600000	186.308	65600000	183.075	65600000	210.376	65600000	174.305	65600000	203.983	65600000	175.075	65600000	161.624	65600000	149.046
179	65800000	243.118	65800000	196.12	65800000	185.976	65800000	182.706	65800000	209.27	65800000	174.528	65800000	203.621	65800000	175.044	65800000	161.113	65800000	149.371
180	66500000	243.983	66500000	195.764	66500000	185.331	66500000	182.258	66500000	209.215	66500000	174.518	66500000	202.725	66500000	174.532	66500000	160.58	66500000	148.267
181	66700000	243.515	66700000	194.799	66700000	184.84	66700000	181.765	66700000	209.56	66700000	174.502	66700000	203.049	66700000	174.505	66700000	160.584	66700000	148.138
182	66900000	244.301	66900000	194.624	66900000	185.241	66900000	180.962	66900000	208.556	66900000	174.52	66900000	202.688	66900000	174.658	66900000	160.765	66900000	147.672
183	67600000	242.853	67600000	194.316	67600000	184.155	67600000	179.781	67600000	208.002	67600000	174.256	67600000	201.382	67600000	173.622	67600000	160.003	67600000	148.126
184	67800000	242.62	67800000	195.01	67800000	183.63	67800000	180.072	67800000	208.008	67800000	174.068	67800000	201.593	67800000	173.188	67800000	159.958	67800000	148.013
185	68000000	243.008	68000000	195.421	68000000	183.764	68000000	179.721	68000000	207.911	68000000	174.348	68000000	201.868	68000000	172.81	68000000	159.781	68000000	147.63
186	68700000	243.393	68700000	195.669	68700000	185.338	68700000	178.72	68700000	207.767	68700000	174.287	68700000	201.138	68700000	172.045	68700000	159.239	68700000	148.277
187	68900000	243.029	68900000	195.482	68900000	184.442	68900000	178.27	68900000	207.245	68900000	173.965	68900000	201.07	68900000	171.813	68900000	158.696	68900000	147.539
188	69100000	242.628	69100000	195.598	69100000	184.236	69100000	177.906	69100000	207.444	69100000	173.99	69100000	200.352	69100000	171.351	69100000	158.603	69100000	147.457
189	69800000	241.877	69800000	196.04	69800000	183.678	69800000	177.292	69800000	207.148	69800000	173.679	69800000	200.103	69800000	170.599	69800000	157.973	69800000	146.629
190	70000000	241.101	70000000	195.609	70000000	184.885	70000000	177.101	70000000	207.288	70000000	173.066	70000000	200.676	70000000	170.102	70000000	158.114	70000000	146.275
191	70200000	240.494	70200000	196.141	70200000	184.236	70200000	177.162	70200000	207.297	70200000	172.599	70200000	200.497	70200000	169.717	70200000	158.029	70200000	146.17
192	70900000	242.312	70900000	195.278	70900000	183.642	70900000	176.016	70900000	207.181	70900000	172.095	70900000	200.366	70900000	169.481	70900000	156.734	70900000	145.878
193	71100000	242.664	71100000	194.308	71100000	183.442	71100000	175.637	71100000	206.983	71100000	171.59	71100000	199.91	71100000	169.099	71100000	156.898	71100000	146.077
194	71300000	241.857	71300000	194.069	71300000	183.68	71300000	175.473	71300000	206.985	71300000	171.335	71300000	199.787	71300000	169.45	71300000	156.548	71300000	145.908
195	72000000	241.189	72000000	193.692	72000000	183.083	72000000	174.879	72000000	206.675	72000000	171.106	72000000	199.509	72000000	169.161	72000000	155.609	72000000	145.4
196	72200000	239.691	72200000	192.693	72200000	184.343	72200000	173.792	72200000	206.317	72200000	170.688	72200000	198.93	72200000	169.174	72200000	155.081	72200000	145.164
197	72400000	240.209	72400000	191.986	72400000	184.314	72400000	173.204	72400000	206.155	72400000	170.496	72400000	198.919	72400000	168.512	72400000	154.734	72400000	144.81
198	73100000	240.37	73100000	193.506	73100000	183.253	73100000	172.801	73100000	205.07	73100000	170.994	73100000	198.075	73100000	167.578	73100000	154.099	73100000	144.63
199	73300000	238.589	73300000	193.191	73300000	183.088	73300000	172.735	73300000	204.794	73300000	171.11	73300000	197.596	73300000	167.431	73300000	153.828	73300000	143.892
200	73500000	238.884	73500000	193.358	73500000	183.762	73500000	172.386	73500000	204.704	73500000	171.38	73500000	197.811	73500000	166.918	73500000	153.714	73500000	144.195
201	74200000	239.069	74200000	194.59	74200000	184.334	74200000	171.851	74200000	204.249	74200000	171.673	74200000	196.91	74200000	166.525	74200000	152.852	74200000	143.548
202	74400000	238.376	74400000	194.985	74400000	184.453	74400000	171.496	74400000	204.165	74400000	171.1	74400000	196.786	74400000	166.034	74400000	152.78	74400000	143.778
203	74600000	237.759	74600000	195.403	74600000	185.093	74600000	171.289	74600000	204.347	74600000	170.874	74600000	196.342	74600000	165.397	74600000	152.537	74600000	143.364
204	75300000	238.293	75300000	194.848	75300000	183.825	75300000	171.5	75300000	203.488	75300000	171.002	75300000	195.797	75300000	165.34	75300000	152.383	75300000	143.076
205	75500000	238.082	75500000	195.355	75500000	183.297	75500000	171.638	75500000	203.833	75500000	170.017	75500000	195.587	75500000	165.277	75500000	151.683	75500000	142.918
206	75700000	238.662	75700000	195.234	75700000	183.184	75700000	171.361	75700000	203.476	75700000	170.311	75700000	195.367	75700000	165.323	75700000	152.239	75700000	143.072
207	76400000	238.019	76400000	195.334	76400000	182.27	76400000	171.968	76400000	203.704	76400000	169.374	76400000	194.537	76400000	164.218	76400000	150.557	76400000	141.81
208	76600000	238.277	76600000	194.567	76600000	181.818	76600000	171.664	76600000	203.597	76600000	169.37	76600000	194.201	76600000	163.958	76600000	150.081	76600000	141.464
209	76800000	238.931	76800000	194.157	76800000	181.318	76800000	171.437	76800000	203.393	76800000	169.127	76800000	194.445	76800000	163.744	76800000	150.412	76800000	141.619
210	77500000	240.194	77500000	193.818	77500000	181.605	77500000	170.929	77500000	203.154	77500000	168.555	77500000	193.152	77500000	162.819	77500000	150.054	77500000	141.067
211	77700000	240.623	77700000	193.67	77700000	181.803	77700000	171.007	77700000	203.008	77700000	168.842	77700000	193.545	77700000	163.029	77700000	149.551	77700000	140.87
212	77900000	241.148	77900000	193.196	77900000	181.184	77900000	171.055	77900000	202.152	77900000	168.87	77900000	193.458	77900000	162.584	77900000	149.5	77900000	140.437
213	78600000	240.643	78600000	193.598	78600000	180.864	78600000	170.772	78600000	201.367	78600000	168.672	78600000	193.207	78600000	163.243	78600000	148.449	78600000	139.278
214	78800000	241.297	78800000	193.097	78800000	180.727	78800000	170.356	78800000	201.309	78800000	168.985	78800000	193.217	78800000	163.584	78800000	148.391	78800000	138.988
215	79000000	239.415	79000000	193.07	79000000	180.523	79000000	170.588	79000000	200.989	79000000	168.826	79000000	193.345	79000000	163.58	79000000	148.145	79000000	139.164
216	79700000	239.436	79700000	191.767	79700000	180.741	79700000	170.515	79700000	200.903	79700000	167.403	79700000	192.456	79700000	161.706	79700000	147.732	79700000	137.934
217	79900000	239.118	79900000	191.882	79900000	181.117	79900000	170.91	79900000	201.062	79900000	167.876	79900000	192.265	79900000	161.299	79900000	147.705	79900000	138.18
218	80100000	239.773	80100000	192.433	80100000	181.613	80100000	170.218	80100000	201.118	80100000	167.906	80100000	192.202	80100000	161.795	80100000	147.55	80100000	138.039
219	80800000	239.319	80800000	191.994	80800000	181.068	80800000	169.845	80800000	200.565	80800000	166.898	80800000	192.161	80800000	160.915	80800000	147.363	80800000	137.099
220	81000000	238.416	81000000	191.722	81000000	181.599	81000000	170.009	81000000	200.74	81000000	166.979	81000000	192.018	81000000	160.829	81000000	146.76	81000000	136.958
221	81200000	240.198	81200000	192.154	81200000	181.212	81200000	169.57	81200000	200.53	81200000	166.588	81200000	191.831	81200000	161.193	81200000	146.973	81200000	136.732
222	81900000	239.111	81900000	191.969	81900000	180.406	81900000	169.045	81900000	200.335	81900000	166.215	81900000	191.264	81900000	161.202	81900000	146.141	81900000	136.244
223	82100000	240.526	82100000	192.839	82100000	179.932	82100000	168.684	82100000	200.267	82100000	165.506	82100000	190.901	82100000	161.159	82100000	145.657	82100000	135.532
224	82300000	241.461	82300000	193.073	82300000	179.645	82300000	168.443	82300000	200.21	82300000	165.427	82300000	190.858	82300000	161.205	82300000	145.822	82300000	135.699
225	83000000	241.587	83000000	193.73	83000000	179.32	83000000	168.794	83000000	200.012	83000000	163.88	83000000	190.172	83000000	160.542	83000000	145.525	83000000	134.664
226	83200000	241.473	83200000	193.841	83200000	179.063	83200000	169.191	83200000	199.689	83200000	163.915	83200000	190.199	83200000	160.585	83200000	145.345	83200000	134.872
227	83400000	241.473	83400000	193.849	83400000	179.949	83400000	168.627	83400000	199.647	83400000	163.477	83400000	189.884	83400000	160.569	83400000	145.847	83400000	135.036
228	84100000	242.04	84100000	193.515	84100000	180.228	84100000	167.116	84100000	199.87	84100000	163.101	84100000	189.301	84100000	159.532	84100000	145.596	84100000	134.648
229	84300000	241.972	84300000	193.678	84300000	179.452	84300000	166.995	84300000	199.679	84300000	163.04	84300000	189.287	84300000	159.772	84300000	145.511	84300000	134.717
230	84500000	240.944	84500000	193.019	84500000	178.854	84500000	166.968	84500000	199.39	84500000	163.035	84500000	188.806	84500000	159.359	84500000	145.319	84500000	135.058
231	85200000	240.19	85200000	193.414	85200000	179.098	85200000	166.972	85200000	199.273	85200000	162.273	85200000	188.272	85200000	158.173	85200000	145.04	85200000	134.562
232	85400000	240.899	85400000	193.953	85400000	178.474	85400000	167.079	85400000	199.412	85400000	162.171	85400000	188.347	85400000	158.012	85400000	144.814	85400000	134.46
233	85600000	241.015	85600000	193.611	85600000	178.761	85600000	166.954	85600000	199.524	85600000	162.091	85600000	188.082	85600000	158.118	85600000	144.555	85600000	133.893
234	86300000	240.212	86300000	193.754	86300000	179.053	86300000	166.164	86300000	198.313	86300000	162.17	86300000	187.209	86300000	156.966	86300000	144.004	86300000	133.979
235	86500000	240.672	86500000	193.662	86500000	179.708	86500000	165.689	86500000	198.688	86500000	162.615	86500000	187.433	86500000	156.496	86500000	143.872	86500000	134.002
236	86700000	240.029	86700000	193.984	86700000	180.493	86700000	165.42	86700000	198.847	86700000	162.87	86700000	187.471	86700000	156.442	86700000	144.075	86700000	133.873
237	87400000	237.28	87400000	195.546	87400000	180.873	87400000	165.362	87400000	197.925	87400000	162.526	87400000	186.942	87400000	155.482	87400000	143.521	87400000	133.182
238	87600000	237.541	87600000	196.194	87600000	180.585	87600000	165.498	87600000	197.769	87600000	163.134	87600000	187.142	87600000	154.989	87600000	143.697	87600000	133.496
239	87800000	237.121	87800000	196.39	87800000	180.491	87800000	165.707	87800000	197.919	87800000	163.155	87800000	186.947	87800000	155.596	87800000	143.623	87800000	133.174
240	88500000	236.849	88500000	198.175	88500000	179.255	88500000	165.818	88500000	198.114	88500000	162.651	88500000	186.48	88500000	154.949	88500000	143.097	88500000	132.432
241	88700000	237.702	88700000	197.349	88700000	179.507	88700000	165.156	88700000	197.704	88700000	162.725	88700000	186.345	88700000	155.041	88700000	142.735	88700000	132.316
242	88900000	238.293	88900000	197.473	88900000	179.318	88900000	165.63	88900000	197.613	88900000	162.698	88900000	185.546	88900000	155.16	88900000	142.923	88900000	131.946
243	89600000	237.268	89600000	197.013	89600000	180.684	89600000	164.846	89600000	197.131	89600000	162.045	89600000	185.358	89600000	153.949	89600000	142.257	89600000	131.578
244	89800000	237.083	89800000	197.541	89800000	180.766	89800000	164.626	89800000	197.397	89800000	161.686	89800000	185.134	89800000	153.836	89800000	142.476	89800000	131.886
245	90000000	237.695	90000000	197.665	90000000	180.153	90000000	164.813	90000000	196.781	90000000	161.669	90000000	184.679	90000000	153.434	90000000	142.281	90000000	131.758
246	90700000	235.658	90700000	197.637	90700000	179.957	90700000	164.461	90700000	197.407	90700000	161.616	90700000	184.214	90700000	152.777	90700000	142.145	90700000	130.777
247	90900000	235.792	90900000	197.697	90900000	179.096	90900000	164.439	90900000	197.451	90900000	161.005	90900000	184.641	90900000	152.308	90900000	141.949	90900000	130.819
248	91100000	235.243	91100000	198.169	91100000	178.37	91100000	164.359	91100000	197.507	91100000	160.886	91100000	184.493	91100000	152.169	91100000	142.179	91100000	130.611
249	91800000	235.911	91800000	198.364	91800000	178.199	91800000	162.743	91800000	197.181	91800000	160.118	91800000	183.74	91800000	151.695	91800000	141.879	91800000	130.175
250	92000000	235.065	92000000	198.729	92000000	178.21	92000000	163.565	92000000	197.48	92000000	159.968	92000000	183.605	92000000	151.503	92000000	141.681	92000000	129.351
251	92200000	235.843	92200000	198.823	92200000	178.524	92200000	163.516	92200000	197.243	92200000	159.962	92200000	183.535	92200000	151.154	92200000	141.906	92200000	129.836
252	92900000	234.549	92900000	199.025	92900000	178.4	92900000	163.176	92900000	196.639	92900000	158.908	92900000	183.063	92900000	150.641	92900000	141.938	92900000	129.42
253	93100000	234.099	93100000	199.398	93100000	178.188	93100000	162.713	93100000	196.736	93100000	159.289	93100000	182.391	93100000	150.563	93100000	141.899	93100000	129.486
254	93300000	234.418	93300000	198.281	93300000	178.097	93300000	162.649	93300000	197.057	93300000	159.611	93300000	182.66	93300000	150.938	93300000	141.992	93300000	129.675
255	94000000	236.217	94000000	197.751	94000000	177.503	94000000	162.295	94000000	196.674	94000000	159.52	94000000	181.503	94000000	150.623	94000000	141.12	94000000	128.902
256	94200000	236.842	94200000	197.628	94200000	178.033	94200000	162.011	94200000	196.659	94200000	159.45	94200000	181.43	94200000	150.186	94200000	141.314	94200000	128.4
257	94400000	236.212	94400000	197.737	94400000	177.671	94400000	161.918	94400000	196.404	94400000	158.969	94400000	181.035	94400000	150.306	94400000	141.413	94400000	128.805
258	95100000	235.943	95100000	198.175	95100000	177.116	95100000	161.449	95100000	195.809	95100000	158.873	95100000	180.887	95100000	149.559	95100000	140.777	95100000	128.394
259	95300000	235.829	95300000	197.844	95300000	177.52	95300000	161.051	95300000	195.788	95300000	158.924	95300000	180.649	95300000	149.382	95300000	140.468	95300000	128.31
260	95500000	237.349	95500000	197.82	95500000	177.752	95500000	160.992	95500000	195.509	95500000	159.518	95500000	180.656	95500000	149.492	95500000	140.647	95500000	128.16
261	96200000	236.04	96200000	198.868	96200000	177.819	96200000	160.435	96200000	195.54	96200000	158.468	96200000	179.469	96200000	148.75	96200000	140.297	96200000	127.981
262	96400000	236.922	96400000	198.598	96400000	177.668	96400000	159.992	96400000	195.721	96400000	158.705	96400000	179.509	96400000	148.508	96400000	140.016	96400000	127.857
263	96600000	236.456	96600000	198.23	96600000	178.079	96600000	159.713	96600000	195.858	96600000	158.919	96600000	179.435	96600000	148.424	96600000	140.319	96600000	128.121
264	97300000	235.802	97300000	198.213	97300000	178.733	97300000	159.174	97300000	195.356	97300000	158.45	97300000	178.404	97300000	147.921	97300000	139.822	97300000	127.549
265	97500000	236.556	97500000	198.271	97500000	178.55	97500000	159.395	97500000	195.178	97500000	158.264	97500000	178.624	97500000	147.681	97500000	139.29	97500000	127.74
266	97700000	237.232	97700000	197.58	97700000	178.805	97700000	159.313	97700000	194.865	97700000	158.024	97700000	178.407	97700000	147.675	97700000	139.753	97700000	127.689
267	98400000	236.205	98400000	197.99	98400000	179.224	98400000	159.609	98400000	194.573	98400000	157.913	98400000	177.461	98400000	146.474	98400000	139.315	98400000	127.461
268	98600000	236.713	98600000	197.738	98600000	179.185	98600000	159.649	98600000	194.407	98600000	157.999	98600000	177.363	98600000	146.321	98600000	139.453	98600000	127.146
269	98800000	236.918	98800000	198.146	98800000	179.178	98800000	159.108	98800000	194.426	98800000	157.965	98800000	177.211	98800000	146.118	98800000	139.435	98800000	127.581
270	99500000	236.475	99500000	198.792	99500000	178.576	99500000	159.169	99500000	193.996	99500000	157.095	99500000	176.037	99500000	145.182	99500000	138.554	99500000	127.581
271	99700000	235.796	99700000	199.073	99700000	178.495	99700000	159.224	99700000	193.859	99700000	156.508	99700000	176.168	99700000	144.814	99700000	138.34	99700000	127.195
272	99900000	234.309	99900000	199.241	99900000	178.41	99900000	159.407	99900000	194.07	99900000	156.558	99900000	176.143	99900000	145.202	99900000	138.33	99900000	127.372
273	100600000	235.689	100600000	199.737	100600000	179.335	100600000	159.369	100600000	193.765	100600000	157.147	100600000	176.118	100600000	143.475	100600000	137.819	100600000	127.317
274	100800000	236.096	100800000	200.669	100800000	178.703	100800000	158.569	100800000	193.646	100800000	156.865	100800000	176.029	100800000	143.302	100800000	137.648	100800000	127.228
275	101000000	235.726	101000000	200.932	101000000	179	101000000	158.965	101000000	193.536	101000000	156.617	101000000	176.379	101000000	143.509	101000000	137.81	101000000	127.314
276	101700000	234.726	101700000	200.632	101700000	178.549	101700000	158.404	101700000	193.414	101700000	155.919	101700000	175.587	101700000	142.734	101700000	137.561	101700000	127.224
277	101900000	234.304	101900000	200.339	101900000	178.708	101900000	158.532	101900000	193.388	101900000	156.032	101900000	175.534	101900000	142.718	101900000	137.394	101900000	126.575
278	102100000	234.781	102100000	200.33	102100000	178.995	102100000	158.201	102100000	193.032	102100000	156.084	102100000	175.714	102100000	142.61	102100000	137.193	102100000	126.595
279	102800000	234.572	102800000	200.693	102800000	178.195	102800000	158.739	102800000	193.286	102800000	155.814	102800000	175.322	102800000	142.142	102800000	136.775	102800000	125.697
280	103000000	234.399	103000000	200	103000000	178.041	103000000	158.65	103000000	193.402	103000000	155.971	103000000	175.403	103000000	142.281	103000000	136.715	103000000	125.725
281	103200000	234.12	103200000	200.105	103200000	179.075	103200000	158.415	103200000	193.962	103200000	156.176	103200000	175.716	103200000	141.937	103200000	136.822	103200000	125.452
282	103900000	233.588	103900000	199.435	103900000	179.246	103900000	157.516	103900000	193.192	103900000	155.854	103900000	174.8	103900000	141.199	103900000	135.89	103900000	125.064
283	104100000	233.257	104100000	199.466	104100000	179.462	104100000	157.673	104100000	193.29	104100000	155.916	104100000	174.894	104100000	140.809	104100000	136.226	104100000	125.236
284	104300000	232.972	104300000	198.001	104300000	179.236	104300000	157.79	104300000	193.477	104300000	155.703	104300000	175.158	104300000	140.405	104300000	135.707	104300000	125.301
285	105000000	232.368	105000000	196.98	105000000	178.795	105000000	156.732	105000000	192.891	105000000	155.515	105000000	174.353	105000000	140.373	105000000	134.877	105000000	124.759
286	105200000	233.996	105200000	196.955	105200000	178.738	105200000	157.102	105200000	192.951	105200000	155.419	105200000	174.236	105200000	139.759	105200000	135.142	105200000	124.811
287	105400000	233.071	105400000	197.513	105400000	178.782	105400000	157.26	105400000	192.926	105400000	155.719	105400000	174.325	105400000	139.789	105400000	134.833	105400000	124.978
288	106100000	235.179	106100000	197.208	106100000	177.204	106100000	157.271	106100000	192.171	106100000	155.254	106100000	173.834	106100000	139.732	106100000	134.485	106100000	124.516
289	106300000	236.893	106300000	197.385	106300000	177.108	106300000	157.43	106300000	192.015	106300000	154.93	106300000	173.649	106300000	139.603	106300000	134.493	106300000	124.074
290	106500000	237.16	106500000	197.323	106500000	177.898	106500000	157.07	106500000	191.862	106500000	155.072	106500000	173.67	106500000	139.743	106500000	134.521	106500000	124.271
291	107200000	237.36	107200000	197.134	107200000	177.427	107200000	156.434	107200000	191.371	107200000	154.24	107200000	173.615	107200000	138.837	107200000	133.912	107200000	123.944
292	107400000	236.629	107400000	196.849	107400000	178.034	107400000	156.486	107400000	190.894	107400000	154.485	107400000	173.384	107400000	138.353	107400000	133.872	107400000	124.073
293	107600000	235.931	107600000	197.174	107600000	178.403	107600000	155.816	107600000	191.594	107600000	154.783	107600000	173.166	107600000	138.842	107600000	133.844	107600000	124.041
294	108300000	235.611	108300000	196.516	108300000	178.49	108300000	154.783	108300000	190.888	108300000	154.61	108300000	173.368	108300000	137.957	108300000	133.236	108300000	123.439
295	108500000	236.093	108500000	196.183	108500000	179.383	108500000	154.623	108500000	191.177	108500000	154.971	108500000	173.567	108500000	137.727	108500000	133.081	108500000	123.345
296	108700000	236.481	108700000	194.932	108700000	179.351	108700000	154.646	108700000	191.049	108700000	155.071	108700000	173.108	108700000	137.576	108700000	133.159	108700000	123.206
297	109400000	236.035	109400000	195.813	109400000	180.283	109400000	154.66	109400000	190.732	109400000	154.941	109400000	172.759	109400000	137.389	109400000	132.775	109400000	122.573
298	109600000	235.237	109600000	196.42	109600000	180.22	109600000	154.465	109600000	190.789	109600000	154.776	109600000	172.426	109600000	137.435	109600000	132.808	109600000	122.439
299	109800000	235.496	109800000	196.633	109800000	179.932	109800000	153.852	109800000	190.58	109800000	154.817	109800000	172.141	109800000	137.417	109800000	132.508	109800000	122.411
300	110500000	236.182	110500000	196.095	110500000	179.233	110500000	153.713	110500000	190.589	110500000	154.609	110500000	171.335	110500000	137.473	110500000	131.857	110500000	122.306
301	110700000	235.881	110700000	195.6	110700000	178.828	110700000	153.609	110700000	190.476	110700000	153.95	110700000	170.968	110700000	137.414	110700000	131.767	110700000	122.39
302	110900000	235.885	110900000	194.842	110900000	179.28	110900000	153.491	110900000	190.667	110900000	154.95	110900000	170.995	110900000	137.276	110900000	131.779	110900000	122.527
303	111600000	236.331	111600000	194.789	111600000	179.481	111600000	152.538	111600000	190.707	111600000	154.21	111600000	170.926	111600000	137.342	111600000	131.029	111600000	122.1
304	111800000	235.956	111800000	195.311	111800000	179.775	111800000	152.665	111800000	190.669	111800000	154.177	111800000	170.812	111800000	137.26	111800000	130.721	111800000	122.345
305	112000000	235.72	112000000	195.09	112000000	179.304	112000000	152.912	112000000	190.452	112000000	154.624	112000000	171.111	112000000	137.09	112000000	131.056	112000000	122.789
306	112700000	236.005	112700000	194.668	112700000	179.836	112700000	152.285	112700000	189.782	112700000	153.557	112700000	170.336	112700000	137.254	112700000	130.76	112700000	122.664
307	112900000	236.276	112900000	194.586	112900000	179.615	112900000	151.877	112900000	190.067	112900000	153.67	112900000	170.184	112900000	136.959	112900000	130.796	112900000	122.636
308	113100000	237.195	113100000	194.485	113100000	179.603	113100000	151.349	113100000	189.515	113100000	153.669	113100000	170.178	113100000	136.77	113100000	131.179	113100000	122.722
309	113800000	236.937	113800000	194.057	113800000	179.552	113800000	151.319	113800000	189.489	113800000	153.195	113800000	169.724	113800000	136.426	113800000	129.895	113800000	122.334
310	114000000	238.113	114000000	194.349	114000000	179.335	114000000	151.362	114000000	189.327	114000000	153.34	114000000	170.288	114000000	136.458	114000000	129.742	114000000	122.411
311	114200000	237.267	114200000	193.629	114200000	179.87	114200000	151.275	114200000	189.98	114200000	153.881	114200000	169.922	114200000	136.194	114200000	129.416	114200000	122.404
312	114900000	238.424	114900000	193.649	114900000	179.874	114900000	151.229	114900000	189.114	114900000	153.567	114900000	169.894	114900000	135.861	114900000	128.808	114900000	121.886
313	115100000	237.969	115100000	193.249	115100000	179.162	115100000	150.769	115100000	188.753	115100000	153.149	115100000	170.076	115100000	135.951	115100000	128.694	115100000	122.044
314	115300000	238.661	115300000	194.426	115300000	178.756	115300000	151.041	115300000	188.643	115300000	153.35	115300000	170.115	115300000	135.93	115300000	128.768	115300000	122.043
315	116000000	237.981	116000000	193.437	116000000	177.443	116000000	150.382	116000000	188.433	116000000	152.433	116000000	170.058	116000000	135.887	116000000	128.841	116000000	121.285
316	116200000	238.332	116200000	192.4	116200000	177.743	116200000	151.048	116200000	188.497	116200000	152.237	116200000	170.02	116200000	136.166	116200000	128.39	116200000	121.517
317	116400000	238.03	116400000	192.782	116400000	178.504	116400000	150.657	116400000	188.845	116400000	152.256	116400000	169.987	116400000	136.014	116400000	128.593	116400000	121.516
318	117100000	239.457	117100000	192.406	117100000	177.244	117100000	150.319	117100000	188.253	117100000	152.161	117100000	169.52	117100000	134.987	117100000	127.386	117100000	121.301
319	117300000	239.537	117300000	193.126	117300000	177.208	117300000	149.706	117300000	188.276	117300000	152.396	117300000	169.44	117300000	135.022	117300000	127.539	117300000	121.433
320	117500000	239.526	117500000	192.408	117500000	177.291	117500000	149.25	117500000	187.902	117500000	152.178	117500000	169.222	117500000	135.27	117500000	127.708	117500000	121.469
321	118200000	237.275	118200000	193.264	118200000	177.41	118200000	149.063	118200000	187.863	118200000	151.722	118200000	168.869	118200000	134.669	118200000	127.101	118200000	120.808
322	118400000	235.513	118400000	192.882	118400000	176.895	118400000	149.191	118400000	187.485	118400000	151.66	118400000	169.116	118400000	134.813	118400000	127.471	118400000	120.61
323	118600000	235.398	118600000	192.906	118600000	177.206	118600000	149.764	118600000	187.509	118600000	151.133	118600000	168.944	118600000	134.559	118600000	127.194	118600000	120.8
324	119300000	236.504	119300000	192.628	119300000	177.337	119300000	148.92	119300000	186.845	119300000	151.075	119300000	168.832	119300000	134.651	119300000	126.321	119300000	120.585
325	119500000	237.012	119500000	191.847	119500000	177.875	119500000	148.878	119500000	186.737	119500000	151.09	119500000	168.513	119500000	134.531	119500000	126.022	119500000	120.457
326	119700000	236.415	119700000	192.652	119700000	177.778	119700000	148.641	119700000	186.736	119700000	151.096	119700000	168.691	119700000	134.78	119700000	126.335	119700000	120.77
327	120400000	235.53	120400000	193.412	120400000	177.276	120400000	149.116	120400000	186.31	120400000	150.638	120400000	168.059	120400000	134.26	120400000	126.468	120400000	120.731
328	120600000	235.553	120600000	193.36	120600000	177.369	120600000	149.219	120600000	186.36	120600000	150.441	120600000	167.653	120600000	134.15	120600000	126.126	120600000	120.827
329	120800000	236.149	120800000	193.722	120800000	176.993	120800000	149.44	120800000	185.782	120800000	150.154	120800000	167.617	120800000	134.069	120800000	126.137	120800000	120.625
330	121500000	234.241	121500000	192.872	121500000	176.313	121500000	148.444	121500000	185.638	121500000	150.144	121500000	167.127	121500000	133.806	121500000	125.886	121500000	120.462
331	121700000	236.075	121700000	191.953	121700000	176.466	121700000	148.735	121700000	185.396	121700000	150.167	121700000	167.148	121700000	133.602	121700000	125.979	121700000	120.566
332	121900000	235.322	121900000	192.26	121900000	176.292	121900000	149.171	121900000	185.208	121900000	150.063	121900000	167.084	121900000	133.432	121900000	126.025	121900000	121.015
333	122600000	233.695	122600000	191.073	122600000	175.156	122600000	148.824	122600000	184.702	122600000	149.729	122600000	166.731	122600000	133.393	122600000	125.855	122600000	120.362
334	122800000	233.839	122800000	191.325	122800000	175.166	122800000	148.557	122800000	184.881	122800000	149.412	122800000	166.752	122800000	133.777	122800000	125.328	122800000	120.348
335	123000000	233.245	123000000	191.486	123000000	174.983	123000000	148.62	123000000	184.399	123000000	149.891	123000000	166.655	123000000	133.409	123000000	125.35	123000000	120.173
336	123700000	232.141	123700000	191.518	123700000	174.247	123700000	148.931	123700000	184.506	123700000	149.991	123700000	166.541	123700000	132.906	123700000	125.239	123700000	119.876
337	123900000	233.479	123900000	191.247	123900000	174.227	123900000	148.752	123900000	184.817	123900000	150.078	123900000	166.528	123900000	132.834	123900000	125.348	123900000	120.128
338	124100000	232.561	124100000	191.384	124100000	174.295	124100000	148.394	124100000	184.143	124100000	149.648	124100000	166.352	124100000	132.765	124100000	125.19	124100000	120.381
339	124800000	233.296	124800000	191.743	124800000	173.57	124800000	148.12	124800000	183.961	124800000	148.643	124800000	166.271	124800000	132.667	124800000	125.113	124800000	120.458
340	125000000	233.394	125000000	191.597	125000000	173.087	125000000	147.895	125000000	183.974	125000000	148.39	125000000	166.501	125000000	132.213	125000000	125.354	125000000	120.155
341	125200000	234.126	125200000	191.013	125200000	172.653	125200000	147.97	125200000	183.942	125200000	148.319	125200000	166.368	125200000	132.044	125200000	125.255	125200000	120.317
342	125900000	232.119	125900000	191.012	125900000	172.096	125900000	147.38	125900000	182.916	125900000	148.93	125900000	165.592	125900000	132.036	125900000	124.457	125900000	119.919
343	126100000	233.092	126100000	191.576	126100000	172.549	126100000	147.711	126100000	182.885	126100000	148.773	126100000	165.78	126100000	132.11	126100000	124.537	126100000	119.996
344	126300000	234.273	126300000	191.965	126300000	172.725	126300000	147.552	126300000	182.257	126300000	149.247	126300000	165.424	126300000	131.912	126300000	124.561	126300000	120.143
345	127000000	231.069	127000000	190.48	127000000	172.43	127000000	147.298	127000000	182.405	127000000	149.075	127000000	165.087	127000000	131.563	127000000	123.956	127000000	119.375
346	127200000	231.354	127200000	190.921	127200000	171.871	127200000	147.719	127200000	182.566	127200000	148.753	127200000	165.468	127200000	131.641	127200000	124.133	127200000	119.21
347	127400000	230.663	127400000	190.433	127400000	171.548	127400000	147.549	127400000	182.111	127400000	148.63	127400000	165.626	127400000	131.739	127400000	124.176	127400000	119.401
348	128100000	231.147	128100000	189.15	128100000	171.304	128100000	147.56	128100000	181.888	128100000	148.885	128100000	164.95	128100000	131.433	128100000	124.027	128100000	118.352
349	128300000	231.336	128300000	188.907	128300000	171.512	128300000	147.362	128300000	182.023	128300000	148.685	128300000	165.157	128300000	131.253	128300000	123.732	128300000	118.366
350	128500000	233.346	128500000	189.512	128500000	171.21	128500000	147.567	128500000	182.253	128500000	148.397	128500000	164.925	128500000	130.994	128500000	123.617	128500000	118.518
351	129200000	234.334	129200000	188.968	129200000	171.728	129200000	147.206	129200000	181.735	129200000	148.925	129200000	164.649	129200000	131.35	129200000	123.003	129200000	117.766
352	129400000	235.217	129400000	189.351	129400000	172.051	129400000	147.503	129400000	181.669	129400000	148.737	129400000	164.857	129400000	131.105	129400000	122.865	129400000	117.855
353	129600000	235.048	129600000	189.674	129600000	172.429	129600000	147.241	129600000	181.049	129600000	148.423	129600000	164.869	129600000	130.796	129600000	122.701	129600000	117.96
354	130300000	236.764	130300000	189.067	130300000	172.346	130300000	147.016	130300000	180.86	130300000	148.181	130300000	164.654	130300000	130.648	130300000	122.324	130300000	117.613
355	130500000	237.066	130500000	189.601	130500000	171.473	130500000	146.967	130500000	180.746	130500000	148.023	130500000	164.436	130500000	130.565	130500000	122.091	130500000	117.514
356	130700000	235.373	130700000	188.523	130700000	171.823	130700000	146.803	130700000	181.009	130700000	148.221	130700000	164.325	130700000	130.511	130700000	122.309	130700000	117.458
357	131400000	237.089	131400000	188.246	131400000	172.503	131400000	147.102	131400000	180.695	131400000	147.477	131400000	163.935	131400000	130.208	131400000	121.712	131400000	116.587
358	131600000	238.369	131600000	187.926	131600000	172.309	131600000	147.151	131600000	180.331	131600000	147.537	131600000	163.948	131600000	130.591	131600000	121.548	131600000	116.777
359	131800000	237.873	131800000	188.194	131800000	172.005	131800000	147.251	131800000	180.532	131800000	147.982	131800000	163.675	131800000	130.782	131800000	121.811	131800000	116.71
360	132500000	236.408	132500000	188.545	132500000	171.51	132500000	147.11	132500000	180.071	132500000	147.586	132500000	163.4	132500000	130.639	132500000	121.681	132500000	116.467
361	132700000	237.014	132700000	187.761	132700000	171.068	132700000	146.923	132700000	179.851	132700000	147.336	132700000	163.194	132700000	130.518	132700000	121.441	132700000	116.699
362	132900000	237.809	132900000	188.098	132900000	170.817	132900000	146.721	132900000	180.007	132900000	147.393	132900000	163.459	132900000	130.319	132900000	121.225	132900000	116.619
363	133600000	235.935	133600000	189.912	133600000	171.545	133600000	146.294	133600000	179.656	133600000	147.254	133600000	163.005	133600000	130.029	133600000	120.983	133600000	116.221
364	133800000	236.571	133800000	189.478	133800000	171.507	133800000	146.146	133800000	179.659	133800000	147.157	133800000	163.027	133800000	129.922	133800000	120.629	133800000	116.162
365	134000000	236.022	134000000	189.329	134000000	171.558	134000000	145.842	134000000	178.852	134000000	147.239	134000000	162.977	134000000	129.787	134000000	120.782	134000000	116.435
366	134700000	237.705	134700000	189.039	134700000	170.34	134700000	146.03	134700000	179.156	134700000	146.309	134700000	162.436	134700000	129.268	134700000	120.424	134700000	116.158
367	134900000	237.201	134900000	188.366	134900000	169.992	134900000	146.219	134900000	178.725	134900000	147.019	134900000	162.644	134900000	129.118	134900000	120.107	134900000	116.061
368	135100000	237.265	135100000	189.45	135100000	169.735	135100000	146.316	135100000	178.632	135100000	146.21	135100000	162.308	135100000	129.373	135100000	120.496	135100000	116.125
369	135800000	237.164	135800000	189.365	135800000	170.166	135800000	146.906	135800000	177.689	135800000	146.148	135800000	162.532	135800000	128.925	135800000	120.005	135800000	115.63
370	136000000	237.253	136000000	189.509	136000000	169.875	136000000	147.04	136000000	177.703	136000000	145.936	136000000	162.327	136000000	129.313	136000000	119.748	136000000	115.685
[truncated: 2,357 more rows]

## Sheet: Figure 5c
	kappa=600			epsilon=0.3			epsilon=1.0
	kappa/epsilon	D mean	D std	kappa/epsilon	D mean	D std	kappa/epsilon	D mean	D std
[truncated: 21 more rows]

## Sheet: Figure 6b
	temperature (°C)	23	35	40			Mann-Whitney test
[truncated: 34 more rows]

[truncated: 17 more sheets: Figure 6c+d, Supplementary Figure 2f, Supplementary Figure 5, Supplementary Figure 6a,b, Supplementary Figure 8a,b, Supplementary Figure 9, Supplementary Figure 10, Supplementary Figure 11a, Supplementary Figure 13a, Supplementary Figure 13b, Supplementary Figure 13c, Supplementary Figure 13d, Supplementary Figure 13e, Supplementary Figure 13f, Supplementary Figure 14a, Supplementary Figure 14b, Supplementary Figure 15b]
